# Supplementary material for: Molecular insights into polyurethane biodegradation in Pseudomonas protegens
Source: mBio. 2026 Jan 20;17(2):e03544-25. doi: 10.1128/mbio.03544-25 (PMC12892942; doi:10.1128/mbio.03544-25)
Supplement: Supplemental Tables — Tables S1-S8. [file mbio.03544-25-s0002.xlsx]

## Sheet: Table S1
Table S1 - TraDIS results for Citrate vs Citrate + Impranil grown P. protegens Pf-5 transposon insertion library.
Locus_tag	Gene_name	Function	logFC	logCPM	PValue	q.value
D3X12_00445	D3X12_00445	hydroxymethylpyrimidine/phosphomethylpyrimidine kinase	-3.19696	2.90411	5.69296e-06	0.00827471
D3X12_03755	recG	ATP-dependent DNA helicase RecG	-1.17029	6.54257	5.13624e-07	0.00149311
D3X12_29440	ruvA	Holliday junction branch migration protein RuvA	-2.74689	3.54978	2.88142e-06	0.00558419
D3X12_10935	recA	recombinase RecA	-2.36483	3.81159	9.13324e-06	0.00885011
D3X12_19910	D3X12_19910	hypothetical protein	-2.96951	2.98771	2.04661e-05	0.0148737
D3X12_29435	ruvB	Holliday junction branch migration DNA helicase RuvB	-3.08757	2.81791	2.54027e-05	0.0164101
D3X12_14090	pabB	aminodeoxychorismate synthase component I	-1.70977	4.5612	5.65394e-05	0.0298837
D3X12_10275	xerD	site-specific tyrosine recombinase XerD	-1.61809	4.76071	0.000171752	0.0713261
D3X12_29075	D3X12_29075	pseudogene	-1.63642	4.7666	0.000221107	0.0803447
D3X12_03475	xerC	tyrosine recombinase XerC	-1.33585	5.15512	0.000391173	0.133781
D3X12_00530	D3X12_00530	LD-carboxypeptidase	-2.52452	2.6502	0.000794578	0.209985
D3X12_02020	D3X12_02020	protein GbcA	-1.4247	4.76571	0.000866018	0.218914
D3X12_09365	mlaC	ABC transporter substrate-binding protein ( ttg2D)	-1.49351	4.78045	0.00117796	0.273947
D3X12_00540	D3X12_00540	octanoyltransferase (LipB)	-2.45237	2.33201	0.00131785	0.294691
D3X12_21150	D3X12_21150	YgdI/YgdR family lipoprotein	-1.18314	5.0784	0.00214219	0.389209
D3X12_27645	D3X12_27645	hypothetical protein	-1.40274	4.16583	0.00275226	0.447638
D3X12_24390	D3X12_24390	hypothetical protein	-1.2136	4.61405	0.0034035	0.456348
D3X12_04635	plsC	1-acyl-sn-glycerol-3-phosphate acyltransferase	-1.11789	4.54838	0.00469745	0.467779
D3X12_12565	D3X12_12565	hypothetical protein	-1.06371	4.89505	0.00472709	0.467779
D3X12_28760	D3X12_28760	DUF2786 domain-containing protein	-1.13299	4.46954	0.00610341	0.499792
D3X12_14110	prpR	GntR family transcriptional regulator	-1.02486	5.58338	0.00658013	0.524066
D3X12_10845	D3X12_10845	DUF2635 domain-containing protein	-1.46826	3.31045	0.00806836	0.572341
D3X12_22355	D3X12_22355	hypothetical protein	-1.26646	3.74694	0.00836958	0.573912
D3X12_22185	D3X12_22185	DUF1883 domain-containing protein	-1.30293	3.82609	0.0127007	0.631128
D3X12_09370	mlaB	STAS domain-containing protein (ttg2E)	-1.39553	3.32684	0.0151162	0.635315
D3X12_27140	D3X12_27140	DUF3309 domain-containing protein	-1.00344	4.69962	0.0147912	0.635315
D3X12_23660	D3X12_23660	pseudogene	-1.23162	4.00804	0.0153738	0.638451
D3X12_14835	D3X12_14835	hypothetical protein	-1.54945	2.89254	0.0206184	0.672079
D3X12_26320	dsbD	protein-disulfide reductase DsbD	-1.48817	2.84849	0.0196873	0.672079
D3X12_15490	D3X12_15490	hypothetical protein	-0.999209	4.19315	0.0210255	0.676001
D3X12_29970	glpD	glycerol-3-phosphate dehydrogenase	-1.29307	3.19302	0.0307368	0.683119
D3X12_28765	D3X12_28765	hypothetical protein	-1.2638	3.08277	0.0282951	0.683119
D3X12_02340	D3X12_02340	hypothetical protein	-1.03439	3.99478	0.0280377	0.683119
D3X12_17300	D3X12_17300	NUDIX hydrolase	-1.00179	3.97342	0.0293062	0.683119
D3X12_13070	D3X12_13070	acyl carrier protein	-1.08398	3.39546	0.0411904	0.707041
D3X12_10715	D3X12_10715	lipid-A-disaccharide synthase	-1.43463	2.27017	0.0473669	0.711862
D3X12_03705	gmk	guanylate kinase	-1.27381	3.10021	0.0471732	0.711862
D3X12_25655	D3X12_25655	hypothetical protein	1.02262	5.0428	0.0123499	0.629371
D3X12_27035	mupP	N-acetylmuramic acid 6-phosphate phosphatase MupP	1.07005	3.59886	0.0288243	0.683119
D3X12_02220	D3X12_02220	pseudogene	1.13854	3.32109	0.0317648	0.683119
D3X12_27125	IV02_22800	YheU family protein	1.14308	3.84178	0.0739073	0.774423
D3X12_18635	D3X12_18635	hypothetical protein	1.15872	3.46727	0.0257844	0.683119
D3X12_01000	D3X12_01000	pseudogene	1.16395	3.61489	0.0444044	0.711534
D3X12_13700	murB	UDP-N-acetylmuramate dehydrogenase	1.25626	2.42699	0.0427233	0.707041
D3X12_16020	D3X12_16020	hypothetical protein	1.26499	3.68805	0.0292143	0.683119
D3X12_24940	nuoK	NADH-quinone oxidoreductase subunit NuoK	1.30253	2.68734	0.03986	0.707041
D3X12_32295	proB	glutamate 5-kinase	1.53791	3.32676	0.00353347	0.456348
D3X12_24890	aceA	isocitrate lyase	1.54946	4.64697	0.000143721	0.0696328
D3X12_09170	regA	DNA-binding response regulator	1.63758	2.46185	0.0126692	0.631128
D3X12_26920	kdpF	K(+)-transporting ATPase subunit F	2.16115	2.89628	0.000170189	0.0713261
D3X12_14775	D3X12_14775	DNA-binding protein	2.4946	3.03344	1.43762e-05	0.0119404
D3X12_01845	glcB	malate synthase G	3.05933	2.37654	4.54228e-05	0.0264088
D3X12_12840	phhB	4a-hydroxytetrahydrobiopterin dehydratase	3.59059	2.20072	8.86313e-06	0.00885011
D3X12_21580	nadK	NAD kinase	4.16687	2.65307	1.45179e-07	0.00084407
Note: locus tags are based on P. protegens Pf-5 genone (CP032358.1)

## Sheet: Table S2
Table S2 - TraDIS results for Citrate vs Citrate + Avalon 80 grown P. protegens Pf-5 transposon insertion library.
Locus_tag	Gene_name	Function	logFC	logCPM	PValue	q.value
D3X12_03750	oxyR	hydrogen peroxide-inducible genes activator	-2.75	7.19677	1.9e-37	1.11e-33
D3X12_26740	ohr	organic hydroperoxide resistance protein	-5.15	5.60066	1.49e-25	4.34e-22
D3X12_06890	mrcA	penicillin-binding protein 1A	-1.32	7.13454	1.47e-10	1.42e-07
D3X12_09365	mlaC	ABC transporter substrate-binding protein (ttg2D)	-3.29	4.51816	8.84e-10	6.43e-07
D3X12_26480	pslH	glycosyltransferase	-1.01	7.72784	1.11e-09	7.16e-07
D3X12_30040	dat	aminotransferase class III-fold pyridoxal phosphate-dependent enzyme	-1.55	6.43232	1.77e-09	9.83e-07
D3X12_26470	pslF	glycosyltransferase	-1.02	7.85297	1.86e-09	9.83e-07
D3X12_30060	atoC	sigma-54-dependent Fis family transcriptional regulator	-1.23	6.83583	7.07e-09	3.16e-06
D3X12_10695	ompH	OmpH family outer membrane protein	-2.96	4.71459	1.13e-08	4.7e-06
D3X12_24825	clpA	ATP-dependent Clp protease ATP-binding subunit ClpA	-1.01	7.34944	1.58e-07	6.11e-05
D3X12_14695	mlaA	VacJ family lipoprotein	-2.62	4.43085	4.67e-07	0.00017
D3X12_07505	hfq	RNA-binding protein Hfq	-4.61	2.45631	6.79e-06	0.00219
D3X12_13070	D3X12_13070	acyl carrier protein	-3.16	3.08084	8.58e-06	0.00249
D3X12_27660	D3X12_27660	DUF3108 domain-containing protein	-1.33	6.18401	1.07e-05	0.00283
D3X12_29465	dps	DNA starvation/stationary phase protection protein	-1.05	6.59246	1.16e-05	0.00294
D3X12_09355	mlaE	lipid asymmetry maintenance ABC transporter permease subunit MlaE	-2.36	4.08142	2.11e-05	0.00486
D3X12_09360	mlaD	outer membrane lipid asymmetry maintenance protein MlaD	-2.75	3.17272	2.16e-05	0.00486
D3X12_22135	ahpC	peroxiredoxin	-1.51	5.89972	2.17e-05	0.00486
D3X12_03670	algC	phosphomannomutase/phosphoglucomutase	-1.18	6.01259	7.8e-05	0.0162
D3X12_09370	mlaB	STAS domain-containing protein (ttg2E)	-2.33	3.15893	0.000177	0.0285
D3X12_07390	D3X12_07390	pseudogene	-4.15	2.0963	0.000186	0.0292
D3X12_12565	D3X12_12565	hypothetical protein	-1.54	4.76569	0.000276	0.0381
D3X12_15490	D3X12_15490	hypothetical protein	-1.84	3.99453	0.000315	0.0417
D3X12_30045	D3X12_30045	alpha/beta fold hydrolase	-1.28	5.97644	0.000358	0.0429
D3X12_02340	D3X12_02340	hypothetical protein	-1.91	3.79551	0.000361	0.0429
D3X12_07270	D3X12_07270	glycosyltransferase	-2.6	2.65114	0.00044	0.0492
D3X12_27950	algZ	Arc family DNA-binding protein	-1.13	5.99784	0.000586	0.0613
D3X12_07280	D3X12_07280	PIG-L family deacetylase	-1.96	3.51964	0.000833	0.0794
D3X12_14110	prpR	GntR family transcriptional regulator	-1.2	5.524	0.000866	0.0812
D3X12_08845	bamE	outer membrane protein assembly factor BamE	-2.08	3.53447	0.0014	0.113
D3X12_05500	D3X12_05500	hypothetical protein	-1.73	4.44886	0.00141	0.113
D3X12_00530	D3X12_00530	LD-carboxypeptidase	-2.32	2.6526	0.00147	0.117
D3X12_30035	D3X12_30035	2,3-diketo-5-methylthio-1-phosphopentane phosphatase	-1.11	5.56941	0.00181	0.133
D3X12_10275	xerD	site-specific tyrosine recombinase XerD	-1.39	4.79571	0.00206	0.141
D3X12_18380	D3X12_18380	hypothetical protein	-2	3.16283	0.00241	0.156
D3X12_07265	HA62_32075	carbamoyltransferase	-1.24	4.73921	0.00303	0.175
D3X12_29970	glpD	glycerol-3-phosphate dehydrogenase	-1.76	3.09016	0.00376	0.204
D3X12_29555	mvaT	H-NS histone	-1	5.47768	0.00485	0.228
D3X12_11345	D3X12_11345	hypothetical protein	-1.42	4.53406	0.0066	0.272
D3X12_29075	D3X12_29075	pseudogene	-1.14	4.87004	0.00781	0.295
D3X12_04780	D3X12_04780	dodecin domain-containing protein	-1.03	5.03679	0.0079	0.296
D3X12_12570	D3X12_12570	pseudogene	-1.22	4.62031	0.00998	0.322
D3X12_16910	D3X12_16910	hypothetical protein	-1.26	4.75293	0.0102	0.322
D3X12_13015	hptB	Hpt domain-containing protein	-1.31	4.65445	0.0104	0.322
D3X12_08060	aroQ	type II 3-dehydroquinate dehydratase	-1.1	5.01907	0.0114	0.339
D3X12_14540	fadB	fatty acid oxidation complex subunit alpha FadB	-1.51	2.91474	0.0122	0.349
D3X12_30565	D3X12_30565	pseudogene	-1.36	3.47156	0.0123	0.349
D3X12_22990	D3X12_22990	GntR family transcriptional regulator	-1.23	4.45173	0.0126	0.35
D3X12_24320	D3X12_24320	hypothetical protein	-1.18	4.62146	0.0133	0.361
D3X12_12800	D3X12_12800	DUF1289 domain-containing protein	-1.26	3.4593	0.0169	0.391
D3X12_00445	D3X12_00445	hydroxymethylpyrimidine/phosphomethylpyrimidine kinase	-1.49	3.0928	0.0174	0.394
D3X12_08940	D3X12_08940		-1.53	2.70859	0.0186	0.41
D3X12_10935	recA	recombinase RecA	-1.27	3.98614	0.0217	0.429
D3X12_22355	D3X12_22355	hypothetical protein	-1.15	3.76195	0.0221	0.43
D3X12_23260	D3X12_23260	flavin reductase	-1.25	3.25712	0.0294	0.474
D3X12_08035	D3X12_08035	hypothetical protein	-1.1	3.86507	0.0295	0.474
D3X12_06600	D3X12_06600	hypothetical protein	-1.26	3.68865	0.0305	0.474
D3X12_28455	phaJ	MaoC family dehydratase	-1	4.20485	0.0325	0.477
D3X12_30960	D3X12_30960	undecaprenyldiphospho-muramoylpentapeptide beta-N-acetylglucosaminyltransferase	-1.23	3.16971	0.0348	0.486
D3X12_29070	D3X12_29070	low affinity iron permease family protein	-1.13	4.72762	0.0363	0.494
D3X12_10845	D3X12_10845	DUF2635 domain-containing protein	-1.13	3.37107	0.0406	0.517
D3X12_05365	D3X12_05365	antitoxin	-1.48	2.4087	0.0417	0.526
D3X12_14980	D3X12_14980	DUF4435 domain-containing protein	-1.1	3.87417	0.0447	0.54
D3X12_26320	dsbD	protein-disulfide reductase DsbD	-1.3	2.87164	0.0488	0.558
D3X12_09265	yjgA	ribosome-associated protein	1.01286	4.16931	0.0490274	0.558817
D3X12_04660	htrB	lysophospholipid acyltransferase	1.31985	2.97777	0.0436697	0.533302
D3X12_29875	D3X12_29875	hypothetical protein	1.09481	3.78023	0.0425508	0.526365
D3X12_27035	mupP	N-acetylmuramic acid 6-phosphate phosphatase MupP	1.08067	3.60737	0.038268	0.50466
D3X12_12080	D3X12_12080		1.33523	2.55837	0.0323471	0.477126
D3X12_24950	nuoM	NADH-quinone oxidoreductase subunit M	1.04719	4.5865	0.0315541	0.475192
D3X12_15500	D3X12_15500	tail fiber domain-containing protein	1.04592	4.16955	0.0306903	0.473756
D3X12_07295	wapR	glycosyltransferase	1.17956	3.35138	0.026494	0.461106
D3X12_32295	proB	glutamate 5-kinase	1.35141	3.21465	0.0213485	0.429328
D3X12_32105	coaE	dephospho-CoA kinase	1.58824	2.53206	0.0170546	0.390557
D3X12_06480	D3X12_06480	DUF2164 domain-containing protein	1.55244	2.77327	0.0166113	0.386246
D3X12_01625	cca	multifunctional CCA tRNA nucleotidyl transferase/2'3'-cyclic phosphodiesterase/2'nucleotidase/phosphatase	1.12859	4.9517	0.0114785	0.338703
D3X12_24955	nuoN	NADH-quinone oxidoreductase subunit NuoN	1.0904	4.72923	0.00985261	0.321535
D3X12_24945	nuoL	NADH-quinone oxidoreductase subunit L	1.35853	4.28577	0.00982778	0.321535
D3X12_13205	ccmD	heme exporter protein CcmD	1.40585	3.14193	0.00965401	0.321535
D3X12_26765	cysB	HTH-type transcriptional regulator CysB	1.19777	4.39912	0.00962406	0.321535
D3X12_24935	nuoJ	NADH-quinone oxidoreductase subunit J	1.87334	2.13324	0.00820296	0.298024
D3X12_02620	thiG	thiazole synthase	1.47224	3.12382	0.00696498	0.281163
D3X12_24350	D3X12_24350	pseudogene	1.33871	4.382	0.00588292	0.255205
D3X12_26930	D3X12_26930	DUF2897 family protein	1.54713	4.16355	0.00496157	0.229121
D3X12_27705	gacS	hybrid sensor histidine kinase/response regulator	1.41601	4.75301	0.00452766	0.223045
D3X12_11090	D3X12_11090	hypothetical protein	1.01414	5.64041	0.00253421	0.160628
D3X12_22515	D3X12_22515	pseudogene	1.78148	3.44569	0.000908986	0.0825615
D3X12_14185	cmpX	mechanosensitive ion channel family protein	1.20381	5.53327	0.000590678	0.0613145
D3X12_06870	priA	primosomal protein N'	1.79427	3.70607	0.000330308	0.042335
D3X12_30965	ftsW	putative lipid II flippase FtsW	2.8962	2.48455	0.000155729	0.0274319
D3X12_14775	D3X12_14775	DNA-binding protein	2.60315	3.12072	0.000126942	0.0245971
D3X12_16375	D3X12_16375	histidine phosphatase family protein	1.02201	6.6479	7.17906e-06	0.00219642
D3X12_01845	glcB	malate synthase G	4.71933	3.79108	2.8616e-13	3.32689e-10
D3X12_24890	aceA	isocitrate lyase	2.8483	5.69279	9.71034e-15	1.41115e-11
D3X12_05995	lpdA	dihydrolipoyl dehydrogenase	2.40439	6.24859	4.86323e-16	9.42331e-13
Note: locus tags are based on P. protegens Pf-5 genone (CP032358.1)

## Sheet: Table S3
Table S3 - Impranil clearance zone width measured by ImageJ for P. protegens Pf-5 wild-type, ΔgacS and ΔpueA mutant strains grown on Impranil + citrate minimal medium agar.
	Label	Area	Mean	Min	Max	Angle	Length
1		503	163.031	138.823	228.006	-0.114	502.001
2		509	157.4	38.27	255	-90.451	508.016
3		506	163.991	139.502	229.452	-1.134	505.099
4		504	155.542	34.564	255	-56.752	503.405
5		505	156.281	38.624	217.333	90.227	504.004
6		503	163.6	139.976	231.016	-0.228	502.004
7		506	158.797	135.811	250.333	56.562	504.505
8		505	160.704	135.966	244.667	-33.186	504.242
9	Mean	505.125	159.918	100.192	238.851	-4.385	504.159	pixels is equivalent to 100 mm (petri plate width)
10	SD	1.959	3.389	52.237	14.231	58.176	1.919
11	Min	503	155.542	34.564	217.333	-90.451	502.001
12	Max	509	163.991	139.976	255	90.227	508.016
DAY 1
Pf-5 WT rep1	Label	Area	Mean	Min	Max	Angle	Length
1		0.315	135.202	130.857	139.667	-74.055	1.444
2		0.354	141.741	137	152.333	0	1.587
3		0.275	141.095	136.667	145.333	-90	1.19
4		0.275	135.333	132.333	138	180	1.19
5	Mean	0.305	138.343	134.214	143.833	3.986	1.353	mm
6	SD	0.038	3.561	3.087	6.478	123.721	0.197
7	Min	0.275	135.202	130.857	138	-90	1.19
8	Max	0.354	141.741	137	152.333	180	1.587
Pf-5 WT rep2	Label	Area	Mean	Min	Max	Angle	Length
1		0.275	148.397	146.444	150	-108.435	1.254
2		0.315	150.75	145.333	172.667	0	1.388
3		0.354	151.444	145.333	161	-90	1.587			Zone (mm)
4		0.275	148.095	143.333	152.667	180	1.19		Rep1	1.353
5	Mean	0.305	149.672	145.111	159.083	-4.609	1.355	mm	Rep2	1.355
6	SD	0.038	1.675	1.296	10.196	131.875	0.175		Rep3	1.392
7	Min	0.275	148.095	143.333	150	-108.435	1.19		Mean	1.36667
8	Max	0.354	151.444	146.444	172.667	180	1.587		Stdev	0.0219621
Pf-5 WT rep3	Label	Area	Mean	Min	Max	Angle	Length
1		0.315	148.042	142.667	160	-90	1.388
2		0.275	156.476	151	161	0	1.19
3		0.315	159.833	155.667	165	-90	1.388
4		0.354	148.421	143.167	154.667	-172.875	1.599
5	Mean	0.315	153.193	148.125	160.167	-88.219	1.392	mm
6	SD	0.032	5.893	6.312	4.256	70.606	0.167
7	Min	0.275	148.042	142.667	154.667	-172.875	1.19
8	Max	0.354	159.833	155.667	165	0	1.599
Pf-5 gacS rep1	Label	Area	Mean	Min	Max	Angle	Length
1		0.236	132.167	128.333	139.667	-90	0.992
2		0.197	141.467	132.667	151.667	0	0.793
3		0.157	138.083	135.333	141.333	-90	0.595
4		0.157	134.417	132	136	0	0.595			Zone (mm)
5	Mean	0.187	136.533	132.083	142.167	-45	0.744	mm	Rep1	0.744
6	SD	0.038	4.094	2.885	6.714	51.962	0.19		Rep2	0.793
7	Min	0.157	132.167	128.333	136	-90	0.595		Rep3	0.645
8	Max	0.236	141.467	135.333	151.667	0	0.992		Mean	0.727333
Pf-5 gacS rep2	Label	Area	Mean	Min	Max	Angle	Length		Stdev	0.0753945
1		0.236	157.444	141	174.333	0	0.992
2		0.236	142.389	136.333	155.333	-90	0.992
3		0.197	149.4	144.333	153.333	0	0.793
4		0.118	146	144.667	148	-90	0.397
5	Mean	0.197	148.808	141.583	157.75	-45	0.793	mm
6	SD	0.056	6.43	3.872	11.481	51.962	0.281
7	Min	0.118	142.389	136.333	148	-90	0.397
8	Max	0.236	157.444	144.667	174.333	0	0.992
Pf-5 gacS rep3	Label	Area	Mean	Min	Max	Angle	Length
1		0.197	155.867	150	168	0	0.793
2		0.197	156.2	152.333	161.667	-90	0.793
3		0.118	148.889	147.667	150	0	0.397
4		0.157	149.083	147.667	151.667	-90	0.595
5	Mean	0.167	152.51	149.417	157.833	-45	0.645	mm
6	SD	0.038	4.072	2.234	8.514	51.962	0.19
7	Min	0.118	148.889	147.667	150	-90	0.397
8	Max	0.197	156.2	152.333	168	0	0.793
pueA rep 1	Label	Area	Mean	Min	Max	Angle	Length
1		0.157	145	140.333	151.333	0	0.595
2		0.079	149.667	149.333	150	-135	0.281
3		10353.8	184.928	0	255	0	0
4		0.157	170.111	168.333	173	-71.565	0.627
5	Mean	2588.54	162.426	114.5	182.333	-51.641	0.376	mm
6	SD	5176.81	18.546	77.22	49.578	65.011	0.295
7	Min	0.079	145	0	150	-135	0
8	Max	10353.8	184.928	168.333	255	0	0.627
pueA rep 2	Label	Area	Mean	Min	Max	Angle	Length
1		0.118	152.111	150.667	154	-90	0.397
2		0.118	156.889	155.333	159.333	-90	0.397
3		0.079	161.833	161.333	162.333	0	0.198
4		0.079	161	156.667	165.333	180	0.198
5	Mean	0.098	157.958	156	160.25	0	0.298	mm	0.298	0.508	0.376	0.106151
6	SD	0.023	4.457	4.389	4.833	127.279	0.115
7	Min	0.079	152.111	150.667	154	-90	0.198
8	Max	0.118	161.833	161.333	165.333	180	0.397
pueA rep 3	Label	Area	Mean	Min	Max	Angle	Length
1		0.118	154.556	150.333	160	26.565	0.444
2		0.157	162	155	169.333	-90	0.595
3		0.157	166.5	164.333	169.667	-90	0.595
4		0.118	175.556	174.333	176.333	0	0.397
5	Mean	0.138	164.653	161	168.833	-38.359	0.508	mm	0.394
6	SD	0.023	8.78	10.625	6.714	60.608	0.103
7	Min	0.118	154.556	150.333	160	-90	0.397
8	Max	0.157	175.556	174.333	176.333	26.565	0.595
DAY 2
Pf-5 WT rep1	Label	Area	Mean	Min	Max	Angle	Length
1		0.315	135.94	132	140.667	-81.87	1.403
2		0.275	132.762	128	137.333	0	1.19
3		0.393	142.433	137.111	147.333	6.34	1.796
4		0.393	138.233	133.667	143.333	-90	1.785
5	Mean	0.344	137.342	132.694	142.167	-41.382	1.543	mm
6	SD	0.059	4.068	3.785	4.23	51.617	0.298
7	Min	0.275	132.762	128	137.333	-90	1.19
8	Max	0.393	142.433	137.111	147.333	6.34	1.796
Pf-5 WT rep2	Label	Area	Mean	Min	Max	Angle	Length
1		0.275	138.81	135.333	148	-90	1.19
2		0.393	149.7	140.333	181	0	1.785
3		0.275	138.135	133	142.333	-9.462	1.207
4		0.315	143.667	138.667	147.667	-90	1.388
5	Mean	0.315	142.578	136.833	154.75	-47.366	1.393	mm
6	SD	0.056	5.349	3.294	17.692	49.381	0.277
7	Min	0.275	138.135	133	142.333	-90	1.19
8	Max	0.393	149.7	140.333	181	0	1.785
Pf-5 WT rep3	Label	Area	Mean	Min	Max	Angle	Length
1		0.275	144.952	136.667	159.667	-90	1.19
2		0.433	164.121	150.667	183.333	0	1.984
3		0.433	164.364	158.667	175	-90	1.984
4		0.275	147.762	142.333	154.667	0	1.19
5	Mean	0.354	155.3	147.083	168.167	-45	1.587	mm
6	SD	0.091	10.39	9.628	13.307	51.962	0.458
7	Min	0.275	144.952	136.667	154.667	-90	1.19
8	Max	0.433	164.364	158.667	183.333	0	1.984
Pf-5 gacS rep1	Label	Area	Mean	Min	Max	Angle	Length
1		0.275	125.571	122	131	-90	1.19
2		0.236	131.222	127	135.333	-90	0.992
3		0.315	127.042	123.667	133.667	0	1.388
4		0.236	131.167	123.333	137	0	0.992
5	Mean	0.266	128.75	124	134.25	-45	1.141	mm
6	SD	0.038	2.885	2.126	2.559	51.962	0.19
7	Min	0.236	125.571	122	131	-90	0.992
8	Max	0.315	131.222	127	137	0	1.388
Pf-5 gacS rep2	Label	Area	Mean	Min	Max	Angle	Length
1		0.275	125.714	120.333	135.333	-90	1.19
2		0.315	133.042	125.667	153.333	0	1.388
3		0.275	130.095	124.667	137.667	-90	1.19
4		0.236	132.444	126.333	138.667	0	0.992
5	Mean	0.275	130.324	124.25	141.25	-45	1.19	mm
6	SD	0.032	3.326	2.699	8.176	51.962	0.162
7	Min	0.236	125.714	120.333	135.333	-90	0.992
8	Max	0.315	133.042	126.333	153.333	0	1.388
Pf-5 gacS rep3	Label	Area	Mean	Min	Max	Angle	Length
1		0.315	134.583	127.667	143.667	-90	1.388
2		0.433	140.394	131.667	154.667	0	1.984
3		0.275	139.19	134.667	147.333	-90	1.19
4		0.315	142.137	131.667	153.667	-8.13	1.403
5	Mean	0.334	139.076	131.417	149.833	-47.033	1.491	mm
6	SD	0.068	3.23	2.872	5.239	49.725	0.342
7	Min	0.275	134.583	127.667	143.667	-90	1.19
8	Max	0.433	142.137	134.667	154.667	0	1.984
Pf-5 pueA rep1	Label	Area	Mean	Min	Max	Angle	Length
1		0.079	165.167	163.667	166.667	0	0.198
2		0.157	168.083	166.667	170	-90	0.595
3		0.157	185.75	182.333	189	180	0.595
4		0.118	154.444	154.333	154.667	-90	0.397
5	Mean	0.128	168.361	166.75	170.083	0	0.446
6	SD	0.038	12.991	11.641	14.227	127.279	0.19
7	Min	0.079	154.444	154.333	154.667	-90	0.198
8	Max	0.157	185.75	182.333	189	180	0.595
Pf-5 pueA rep2	Label	Area	Mean	Min	Max	Angle	Length
1		0.118	149.222	145.333	154	0	0.397
2		0.118	151.444	149	154.667	-90	0.397
3		0.118	174.333	165	180	180	0.397
4		0.079	155.5	155	156	-90	0.198
5	Mean	0.108	157.625	153.583	161.167	0	0.347	mm
6	SD	0.02	11.438	8.591	12.583	127.279	0.099
7	Min	0.079	149.222	145.333	154	-90	0.198
8	Max	0.118	174.333	165	180	180	0.397
Pf-5 pueA rep3	Label	Area	Mean	Min	Max	Angle	Length
1		0.118	158.778	152.333	165	0	0.397
2		0.079	155.5	154.333	156.667	-90	0.198
3		0.118	179.222	176.333	181.667	0	0.397
4		0.079	168.167	167.333	169	-90	0.198
5	Mean	0.098	165.417	162.583	168.083	-45	0.298	mm
6	SD	0.023	10.655	11.325	10.411	51.962	0.115
7	Min	0.079	155.5	152.333	156.667	-90	0.198
8	Max	0.118	179.222	176.333	181.667	0	0.397
DAY 3
Pf-5 WT rep1	Label	Area	Mean	Min	Max	Angle	Length
1		0.393	125.467	118	144.667	-90	1.785
2		0.315	128.708	124	135	0	1.388
3		0.354	122.667	116.333	127.333	0	1.587
4		0.315	128.357	124	132.333	-74.055	1.444
5	Mean	0.344	126.3	120.583	134.833	-41.014	1.551	mm	Rep1	1.551
6	SD	0.038	2.824	4.003	7.285	47.804	0.177		Rep2	1.444
7	Min	0.315	122.667	116.333	127.333	-90	1.388		Rep3	1.589
8	Max	0.393	128.708	124	144.667	0	1.785		Mean	1.528
Pf-5 WT rep2	Label	Area	Mean	Min	Max	Angle	Length		Stdev	0.0751864
1		0.197	128.267	127.333	130.667	-90	0.793
2		0.354	137.972	133	144.333	-7.125	1.599
3		0.433	139.055	131.333	144	-84.289	1.993
4		0.315	131.667	126.667	136	180	1.388
5	Mean	0.325	134.24	129.583	138.75	-0.354	1.444	mm
6	SD	0.098	5.145	3.072	6.624	126.036	0.501
7	Min	0.197	128.267	126.667	130.667	-90	0.793
8	Max	0.433	139.055	133	144.333	180	1.993
Pf-5 WT rep3	Label	Area	Mean	Min	Max	Angle	Length
1		0.315	155.667	149	160.333	0	1.388
2		0.354	141.185	133.667	155	-90	1.587
3		0.315	152.5	146.333	159	-90	1.388
4		0.433	149.421	141.833	161.8	174.289	1.993
5	Mean	0.354	149.693	142.708	159.033	-1.428	1.589	mm
6	SD	0.056	6.219	6.714	2.922	124.591	0.285
7	Min	0.315	141.185	133.667	155	-90	1.388
8	Max	0.433	155.667	149	161.8	174.289	1.993
Pf-5 gacS rep1	Label	Area	Mean	Min	Max	Angle	Length
1		0.433	112.636	106.333	121.667	-90	1.984
2		0.354	116.884	112	124.667	-82.875	1.599
3		0.354	115.704	110	124.667	180	1.587
4		0.315	113.5	109.333	122.333	0	1.388			Zone (mm)
5	Mean	0.364	114.681	109.417	123.333	1.781	1.639	mm	Rep1	1.639
6	SD	0.05	1.956	2.347	1.563	125.639	0.249		Rep2	1.847
7	Min	0.315	112.636	106.333	121.667	-90	1.388		Rep3	1.9
8	Max	0.433	116.884	112	124.667	180	1.984		Mean	1.79533
Pf-5 gacS rep2	Label	Area	Mean	Min	Max	Angle	Length		Stdev	0.137958
1		0.354	121.926	118.667	133.333	0	1.587
2		0.472	120.934	114.091	131	-84.806	2.191
3		0.354	126.444	118.333	137.333	180	1.587
4		0.433	124.218	121.6	132.333	-78.69	2.023
5	Mean	0.403	123.381	118.173	133.5	4.126	1.847	mm
6	SD	0.059	2.462	3.092	2.728	123.445	0.308
7	Min	0.354	120.934	114.091	131	-84.806	1.587
8	Max	0.472	126.444	121.6	137.333	180	2.191
Pf-5 gacS rep3	Label	Area	Mean	Min	Max	Angle	Length
1		0.354	130.005	123.792	150	-7.125	1.599
2		0.393	126.833	119	140.667	-90	1.785
3		0.354	123.417	120.667	130.667	-75.964	1.636
4		0.551	128.476	120	150.667	180	2.579
5	Mean	0.413	127.183	120.865	143	1.728	1.9	mm
6	SD	0.094	2.825	2.068	9.404	124.243	0.46
7	Min	0.354	123.417	119	130.667	-90	1.599
8	Max	0.551	130.005	123.792	150.667	180	2.579
Pf-5 pueA rep1	Label	Area	Mean	Min	Max	Angle	Length
1		0.118	153.556	152.333	155.333	-90	0.397
2		0.118	135.222	133.333	137.667	0	0.397
3		0.118	147	146.333	148	-90	0.397
4		0.079	177.5	176.333	178.667	180	0.198
5	Mean	0.108	153.319	152.083	154.917	0	0.347	mm
6	SD	0.02	17.816	18.007	17.413	127.279	0.099
7	Min	0.079	135.222	133.333	137.667	-90	0.198
8	Max	0.118	177.5	176.333	178.667	180	0.397
Pf-5 pueA rep2	Label	Area	Mean	Min	Max	Angle	Length
1		0.157	145.944	139.667	154.667	-18.435	0.627
2		0.118	144	143	145.333	-90	0.397
3		0.118	162.556	161	164	-26.565	0.444
4		0.118	152.111	148.333	155	-90	0.397
5	Mean	0.128	151.153	148	154.75	-56.25	0.466	mm
6	SD	0.02	8.351	9.373	7.622	39.112	0.11
7	Min	0.118	144	139.667	145.333	-90	0.397
8	Max	0.157	162.556	161	164	-18.435	0.627
Pf-5 pueA rep3	Label	Area	Mean	Min	Max	Angle	Length
1		0.197	147.983	144.25	153	-14.036	0.818
2		0.157	148.583	145.667	151.667	-90	0.595
3		0.118	168	165.667	171.333	180	0.397
4		0.118	158.444	156	160.333	-90	0.397
5	Mean	0.148	155.753	152.896	159.083	-3.509	0.552	mm
6	SD	0.038	9.469	9.996	9.012	127.473	0.201
7	Min	0.118	147.983	144.25	151.667	-90	0.397
8	Max	0.197	168	165.667	171.333	180	0.818
DAY 8
Pf-5 WT rep1	Label	Area	Mean	Min	Max	Angle	Length
1		0.354	120.606	114.292	126.667	-97.125	1.599
2		0.354	126.407	122	133.333	0	1.587
3		0.433	122.121	114.667	127.333	180	1.984
4		0.354	124.185	119.333	129.667	90	1.587			Zone (mm)
5	Mean	0.374	123.33	117.573	129.25	43.219	1.689	mm	Rep1	1.689
6	SD	0.039	2.522	3.738	3.011	118.97	0.196		Rep2	1.835
7	Min	0.354	120.606	114.292	126.667	-97.125	1.587		Rep3	1.791
8	Max	0.433	126.407	122	133.333	180	1.984		Mean	1.77167
Pf-5 WT rep2	Label	Area	Mean	Min	Max	Angle	Length		Stdev	0.0748955
1		0.315	123.417	118	131.333	-90	1.388
2		0.393	130.033	125.667	136	0	1.785
3		0.433	130.485	122.667	138.333	180	1.984
4		0.472	134.833	128.667	140.333	90	2.182
5	Mean	0.403	129.692	123.75	136.5	45	1.835	mm
6	SD	0.067	4.71	4.549	3.873	116.19	0.339
7	Min	0.315	123.417	118	131.333	-90	1.388
8	Max	0.472	134.833	128.667	140.333	180	2.182
Pf-5 WT rep3	Label	Area	Mean	Min	Max	Angle	Length
1		0.315	137.512	129.667	144.333	-98.13	1.403
2		0.393	149.967	143.667	156.333	0	1.785
3		0.472	155.232	147	165.333	84.806	2.191
4		0.393	144.2	139.333	149	180	1.785
5	Mean	0.393	146.728	139.917	153.75	41.669	1.791	mm
6	SD	0.064	7.619	7.52	9.167	118.71	0.322
7	Min	0.315	137.512	129.667	144.333	-98.13	1.403
8	Max	0.472	155.232	147	165.333	180	2.191
Pf-5 gacS rep1	Label	Area	Mean	Min	Max	Angle	Length
1		0.984	114.667	107.333	139	-90	4.76
2		0.905	116.009	107.758	144	-7.765	4.404
3		1.023	124.548	120.507	129	-87.709	4.963
4		1.141	118.222	113.024	133	177.955	5.557
5	Mean	1.013	118.361	112.155	136.25	-1.88	4.921	mm		4.921
6	SD	0.098	4.377	6.14	6.602	125.84	0.483			5.966
7	Min	0.905	114.667	107.333	129	-90	4.404			5.01
8	Max	1.141	124.548	120.507	144	177.955	5.557			5.299
Pf-5 gacS rep2	Label	Area	Mean	Min	Max	Angle	Length			0.57935
1		1.22	125.343	123	129.667	-95.711	5.98
2		1.062	128.854	121.692	160	-4.399	5.172
3		1.377	130.317	125.843	141.333	-91.685	6.747
4		1.22	133.003	128.067	151	176.186	5.964
5	Mean	1.22	129.379	124.651	145.5	-3.902	5.966	mm
6	SD	0.128	3.193	2.862	13.02	127.235	0.643
7	Min	1.062	125.343	121.692	129.667	-95.711	5.172
8	Max	1.377	133.003	128.067	160	176.186	6.747
Pf-5 gacS rep3	Label	Area	Mean	Min	Max	Angle	Length
1		1.22	133.59	124.333	157.667	-88.091	5.954
2		0.905	132.928	128.333	148	0	4.364
3		1.023	139.368	132.067	158.76	-87.709	4.963
4		0.984	134.467	131	143.667	180	4.76
5	Mean	1.033	135.088	128.933	152.023	1.05	5.01	mm
6	SD	0.134	2.922	3.445	7.377	126.291	0.677
7	Min	0.905	132.928	124.333	143.667	-88.091	4.364
8	Max	1.22	139.368	132.067	158.76	180	5.954
Pf-5 pueA rep1	Label	Area	Mean	Min	Max	Angle	Length
1		0.157	152.833	151.556	154.333	-71.565	0.627
2		0.157	145.611	140	151.667	-45	0.561
3		0.118	151.778	151.333	152	-90	0.397
4		0.079	163.333	162.667	164	-90	0.198
5	Mean	0.128	153.389	151.389	155.5	-74.141	0.446	mm
6	SD	0.038	7.355	9.254	5.79	21.283	0.191
7	Min	0.079	145.611	140	151.667	-90	0.198
8	Max	0.157	163.333	162.667	164	-45	0.627
Pf-5 pueA rep2	Label	Area	Mean	Min	Max	Angle	Length
1		0.079	144.833	144	145.667	-45	0.281
2		0.118	153	150	155.667	-90	0.397
3		0.079	158.167	158	158.333	180	0.198
4		0.079	157.167	155.333	159	-90	0.198
5	Mean	0.089	153.292	151.833	154.667	-11.25	0.268	mm
6	SD	0.02	6.067	6.191	6.17	129.253	0.094
7	Min	0.079	144.833	144	145.667	-90	0.198
8	Max	0.118	158.167	158	159	180	0.397
Pf-5 pueA rep3	Label	Area	Mean	Min	Max	Angle	Length
1		0.118	155.556	153.667	157.667	-90	0.397
2		0.118	153.889	152.333	156	-26.565	0.444
3		0.118	177.667	175.333	180.667	-90	0.397
4		0.079	178.167	177	179.333	0	0.198
5	Mean	0.108	166.319	164.583	168.417	-51.641	0.359	mm
6	SD	0.02	13.41	13.404	13.404	45.601	0.109
7	Min	0.079	153.889	152.333	156	-90	0.198
8	Max	0.118	178.167	177	180.667	0	0.444
DAY 13
Pf-5 WT rep1	Label	Area	Mean	Min	Max	Angle	Length
1		0.472	124.694	118	131	-84.806	2.191
2		0.354	136.463	125.167	161.333	-7.125	1.599
3		0.315	124.083	120.619	127.333	-81.87	1.403
4		0.393	121.267	115	128	180	1.785
5	Mean	0.384	126.627	119.696	136.917	1.55	1.744	mm
6	SD	0.067	6.725	4.309	16.356	124.279	0.336
7	Min	0.315	121.267	115	127.333	-84.806	1.403
8	Max	0.472	136.463	125.167	161.333	180	2.191
Pf-5 WT rep2	Label	Area	Mean	Min	Max	Angle	Length
1		0.393	124.048	119	130.333	-83.66	1.796
2		0.511	134.457	125.444	168.667	-4.764	2.388
3		0.354	131.037	127	136	-90	1.587
4		0.354	130.481	123.667	135.333	180	1.587
5	Mean	0.403	130.006	123.778	142.583	0.394	1.84	mm
6	SD	0.074	4.344	3.464	17.572	125.858	0.379
7	Min	0.354	124.048	119	130.333	-90	1.587
8	Max	0.511	134.457	127	168.667	180	2.388
Pf-5 WT rep3	Label	Area	Mean	Min	Max	Angle	Length
1		0.354	133.782	126.417	141	-82.875	1.599
2		0.472	150.444	145.333	156.667	0	2.182
3		0.59	158.133	147.667	169.333	-90	2.777
4		0.433	140.515	134	146.333	180	1.984
5	Mean	0.462	145.719	138.354	153.333	1.781	2.135	mm
6	SD	0.098	10.739	9.948	12.493	125.639	0.491
7	Min	0.354	133.782	126.417	141	-90	1.599
8	Max	0.59	158.133	147.667	169.333	180	2.777
Pf-5 gacS rep1	Label	Area	Mean	Min	Max	Angle	Length
1		1.338	112.574	107.485	122.667	-88.264	6.549
2		1.22	116.836	113.667	130	-1.909	5.954
3		1.102	119.03	115.333	123.099	-85.764	5.37
4		1.416	115.969	111	141.667	176.73	6.954
5	Mean	1.269	116.102	111.871	129.358	0.198	6.207	mm
6	SD	0.138	2.682	3.426	8.867	124.342	0.692
7	Min	1.102	112.574	107.485	122.667	-88.264	5.37
8	Max	1.416	119.03	115.333	141.667	176.73	6.954
Pf-5 gacS rep2	Label	Area	Mean	Min	Max	Angle	Length
1		1.298	124.051	119.333	144	0	6.347
2		1.338	121.276	117.283	143	-88.264	6.549
3		1.456	125.691	122.667	132.333	-178.409	7.143
4		1.574	125.337	123	128.368	-88.531	7.738
5	Mean	1.416	124.089	120.571	136.925	-88.801	6.944	mm
6	SD	0.124	2.003	2.747	7.773	72.837	0.628
7	Min	1.298	121.276	117.283	128.368	-178.409	6.347
8	Max	1.574	125.691	123	144	0	7.738
Pf-5 gacS rep3	Label	Area	Mean	Min	Max	Angle	Length
1		1.22	132.839	129.333	144.333	0	5.951
2		1.18	128.372	123.138	152.333	-88.025	5.756
3		1.377	142.467	137.667	157	-90	6.744
4		1.298	131.043	128.385	137	178.21	6.35
5	Mean	1.269	133.68	129.631	147.667	0.046	6.2	mm
6	SD	0.087	6.139	6.01	8.828	125.973	0.439
7	Min	1.18	128.372	123.138	137	-90	5.756
8	Max	1.377	142.467	137.667	157	178.21	6.744
Pf-5 pueA rep1	Label	Area	Mean	Min	Max	Angle	Length
1		0.118	151.556	151	152.333	-90	0.397
2		0.118	140.444	136	143.333	0	0.397
3		0.118	164.778	164	165.333	-63.435	0.444
4		0.118	143.667	142.333	145.667	-90	0.397
5	Mean	0.118	150.111	148.333	151.667	-60.859	0.408	mm
6	SD	0	10.835	12.12	9.877	42.461	0.023
7	Min	0.118	140.444	136	143.333	-90	0.397
8	Max	0.118	164.778	164	165.333	0	0.444
Pf-5 pueA rep2	Label	Area	Mean	Min	Max	Angle	Length
1		0.118	142.444	141.667	143	-90	0.397
2		0.118	142.222	140	146.333	0	0.397
3		0.079	164	161	167	-90	0.198
4		0.118	156.111	154	158.333	-26.565	0.444
5	Mean	0.108	151.194	149.167	153.667	-51.641	0.359	mm
6	SD	0.02	10.727	10.061	11.062	45.601	0.109
7	Min	0.079	142.222	140	143	-90	0.198
8	Max	0.118	164	161	167	0	0.444
Pf-5 pueA rep3	Label	Area	Mean	Min	Max	Angle	Length
1		0.118	149	147.333	151	-63.435	0.444
2		0.079	150	147.333	152.667	0	0.198
3		0.157	164.667	162.667	166.667	0	0.595
4		0.079	164.5	163.667	165.333	-90	0.198
5	Mean	0.108	157.042	155.25	158.917	-38.359	0.359	mm
6	SD	0.038	8.718	9.15	8.225	45.601	0.195
7	Min	0.079	149	147.333	151	-90	0.198
8	Max	0.157	164.667	163.667	166.667	0	0.595
DAY 18
Pf-5 WT rep1	Label	Area	Mean	Min	Max	Angle	Length
1		0.511	121.551	113.278	127.389	-80.538	2.413
2		0.472	128.929	119.333	152.667	-10.305	2.218
3		0.472	125.75	112.667	158.667	180	2.182
4		0.551	130.755	124.667	137	94.399	2.586
5	Mean	0.502	126.746	117.486	143.931	45.889	2.35	mm
6	SD	0.038	4.034	5.654	14.319	114.718	0.188
7	Min	0.472	121.551	112.667	127.389	-80.538	2.182
8	Max	0.551	130.755	124.667	158.667	180	2.586
Pf-5 WT rep2	Label	Area	Mean	Min	Max	Angle	Length
1		0.433	125.97	120	130.667	-90	1.984
2		0.551	131.079	123.077	157.667	-4.399	2.586
3		0.669	125.059	118.354	132.333	-176.424	3.18
4		0.708	133.593	125	142	90	3.372
5	Mean	0.59	128.925	121.608	140.667	-45.206	2.78	mm
6	SD	0.124	4.087	2.991	12.386	114.266	0.628
7	Min	0.433	125.059	118.354	130.667	-176.424	1.984
8	Max	0.708	133.593	125	157.667	90	3.372
Pf-5 WT rep3	Label	Area	Mean	Min	Max	Angle	Length
1		0.393	137.1	129	143	-90	1.785
2		0.59	153.022	145.333	164.667	0	2.777
3		0.629	152.729	142.667	165.667	90	2.975
4		0.59	137.333	128.333	144.333	180	2.777
5	Mean	0.551	145.046	136.333	154.417	45	2.579	mm
6	SD	0.107	9.042	8.924	12.432	116.19	0.537
7	Min	0.393	137.1	128.333	143	-90	1.785
8	Max	0.629	153.022	145.333	165.667	180	2.975
Pf-5 gacS rep1	Label	Area	Mean	Min	Max	Angle	Length
1		1.692	107.372	102.667	118.667	-90	8.331
2		1.456	110.835	107.028	137.333	-1.591	7.143
3		1.613	109.179	105	117.667	180	7.934
4		1.102	112.877	110.667	119	87.879	5.359
5	Mean	1.466	110.066	106.34	123.167	44.072	7.192	mm
6	SD	0.262	2.348	3.39	9.461	116.126	1.318
7	Min	1.102	107.372	102.667	117.667	-90	5.359
8	Max	1.692	112.877	110.667	137.333	180	8.331
Pf-5 gacS rep2	Label	Area	Mean	Min	Max	Angle	Length
1		1.574	120.65	115.667	155	0	7.736
2		1.534	115	109.667	131.667	-90	7.537
3		1.692	118.504	115	133.667	-178.636	8.333
4		1.377	122.745	119.725	126.667	91.685	6.747
5	Mean	1.544	119.225	115.015	136.75	-44.238	7.588	mm
6	SD	0.13	3.306	4.132	12.518	116.317	0.655
7	Min	1.377	115	109.667	126.667	-178.636	6.747
8	Max	1.692	122.745	119.725	155	91.685	8.333
Pf-5 gacS rep3	Label	Area	Mean	Min	Max	Angle	Length
1		1.534	131.231	126.018	161	4.514	7.561
2		1.377	130.076	123.667	155	-90	6.744
3		1.652	128.483	125	135.667	178.603	8.135
4		1.574	137.986	131.667	150.667	88.531	7.738
5	Mean	1.534	131.944	126.588	150.583	45.412	7.544	mm
6	SD	0.116	4.183	3.52	10.809	114.903	0.585
7	Min	1.377	128.483	123.667	135.667	-90	6.744
8	Max	1.652	137.986	131.667	161	178.603	8.135
Pf-5 pueA rep1	Label	Area	Mean	Min	Max	Angle	Length
1		0.157	153.25	147.333	156.667	-90	0.595
2		0.157	133.917	131	138.333	0	0.595
3		10353.8	169.197	0	255	0	0
4		0.197	142.617	139.667	144.333	-75.964	0.818
5	Mean	2588.57	149.745	104.5	173.583	-41.491	0.502	mm
6	SD	5176.79	15.188	69.985	54.812	48.251	0.351
7	Min	0.157	133.917	0	138.333	-90	0
8	Max	10353.8	169.197	147.333	255	0	0.818
Pf-5 pueA rep2	Label	Area	Mean	Min	Max	Angle	Length
1		0.118	142.556	140	146.333	-90	0.397
2		0.157	142.75	138.667	148	0	0.595
3		0.118	148.333	148.333	148.333	180	0.397
4		0.157	152.806	150.333	156.333	-71.565	0.627
5	Mean	0.138	146.611	144.333	149.75	4.609	0.504	mm
6	SD	0.023	4.922	5.856	4.475	123.203	0.125
7	Min	0.118	142.556	138.667	146.333	-90	0.397
8	Max	0.157	152.806	150.333	156.333	180	0.627
Pf-5 pueA rep3	Label	Area	Mean	Min	Max	Angle	Length
1		0.118	148.889	147.333	151	-90	0.397
2		0.118	148.889	147.333	150.333	-26.565	0.444
3		0.118	164.111	162.667	165.333	0	0.397
4		0.118	168.667	167	170.333	-90	0.397
5	Mean	0.118	157.639	156.083	159.25	-51.641	0.408	mm
6	SD	0	10.273	10.257	10.123	45.601	0.023
7	Min	0.118	148.889	147.333	150.333	-90	0.397
8	Max	0.118	168.667	167	170.333	0	0.444

## Sheet: Table S4
Table S4. Differential expression genes in the DgacS mutant of P. protegenes Pf-5 relative to wild-tpe growing in M9 citrate (20 mM)+impranil (3g/L).
Locuc tag	gene_name	Product/Function	Log2FC	lfcSE	stat	pvalue	padj
PFL_RS10540	PFL_RS10540	glycosyl hydrolase family 18 protein	-6.15642	0.247907	24.8336	3.88953e-136	1.12213e-132
PFL_RS12545	PFL_RS12545	DUF2599 domain-containing protein	-9.15112	0.412037	22.2095	2.78099e-109	4.01158e-106
PFL_RS00950	PFL_RS00950	RebB family R body protein	-11.3383	0.530762	21.3624	2.99197e-101	3.45273e-98
PFL_RS18195	PFL_RS18195	tryptophan halogenase family protein	-6.048	0.30064	20.1171	5.22679e-90	4.30837e-87
PFL_RS18205	prnC	tryptophan 7-halogenase	-8.71714	0.443692	19.6468	6.15323e-86	4.43802e-83
PFL_RS03965	PFL_RS03965	DUF2589 domain-containing protein	-8.63664	0.450418	19.1747	6.01799e-82	3.47238e-79
PFL_RS00955	PFL_RS00955	RebB family R body protein	-10.5402	0.588173	17.9203	8.19473e-72	3.9403e-69
PFL_RS01335	PFL_RS01335	DHA2 family efflux MFS transporter permease subunit	-5.20778	0.292449	17.8075	6.18326e-71	2.74442e-68
PFL_RS19280	PFL_RS19280	hypothetical protein	-7.6396	0.442232	17.2751	7.24729e-67	2.98692e-64
PFL_RS16210	PFL_RS16210	serralysin family metalloprotease	-7.16538	0.429916	16.6669	2.27974e-62	7.7377e-60
PFL_RS30860	tssC	type VI secretion system contractile sheath large subunit	-6.44009	0.395871	16.2682	1.66073e-59	5.04336e-57
PFL_RS16890	PFL_RS16890	hypothetical protein	-4.52312	0.285217	15.8585	1.22776e-56	3.37342e-54
PFL_RS12530	PFL_RS12530	serralysin family metalloprotease	-6.48705	0.446173	14.5393	6.82581e-48	1.5148e-45
PFL_RS01365	PFL_RS01365	alpha/beta fold hydrolase	-5.10598	0.357603	14.2783	2.98592e-46	6.38102e-44
PFL_RS30855	tssB	type VI secretion system contractile sheath small subunit	-6.12499	0.429792	14.2511	4.41442e-46	8.78318e-44
PFL_RS30790	tagQ	type VI secretion system-associated lipoprotein TagQ	-5.37874	0.378702	14.2031	8.76714e-46	1.68621e-43
PFL_RS21395	PFL_RS21395	acyltransferase	-4.84753	0.34932	13.8771	8.72336e-44	1.62367e-41
PFL_RS25380	PFL_RS25380	M35 family metallo-endopeptidase	-7.99926	0.589894	13.5605	6.86548e-42	1.20042e-39
PFL_RS30095	PFL_RS30095	peroxiredoxin (lsfA, PFL_5939)	-6.92414	0.514338	13.4622	2.60901e-41	4.42764e-39
PFL_RS21385	PFL_RS21385	glycosyltransferase family 1 protein	-4.77385	0.357455	13.3551	1.10609e-40	1.82347e-38
PFL_RS10365	PFL_RS10365	TetR/AcrR family transcriptional regulator	-4.68825	0.357566	13.1116	2.8267e-39	4.34261e-37
PFL_RS16315	PFL_RS16315	zinc-dependent alcohol dehydrogenase family protein	-2.64511	0.20205	13.0914	3.68914e-39	5.45804e-37
PFL_RS25395	ectB	diaminobutyrate--2-oxoglutarate transaminase	-7.57447	0.590602	12.825	1.1878e-37	1.63182e-35
PFL_RS14135	PFL_RS14135	ABC transporter permease	-4.78509	0.374912	12.7633	2.62987e-37	3.52892e-35
PFL_RS03555	PFL_RS03555	response regulator	-5.16218	0.410459	12.5766	2.83927e-36	3.72332e-34
PFL_RS03980	PFL_RS03980	hypothetical protein	-6.25942	0.505166	12.3908	2.93042e-35	3.67577e-33
PFL_RS14380	PFL_RS14380	arylsulfatase	-5.49497	0.444601	12.3593	4.33744e-35	5.3249e-33
PFL_RS29765	PFL_RS29765	SagB family peptide dehydrogenase	-5.8949	0.477155	12.3543	4.61944e-35	5.55295e-33
PFL_RS10860	PFL_RS10860	MacB family efflux pump subunit	-6.46295	0.525049	12.3092	8.0789e-35	9.51332e-33
PFL_RS10855	macA	macrolide transporter subunit MacA	-5.90784	0.481707	12.2644	1.40673e-34	1.62337e-32
PFL_RS21365	PFL_RS21365	LPS biosynthesis protein	-3.79736	0.310599	12.226	2.25916e-34	2.55596e-32
PFL_RS25390	PFL_RS25390	DMT family transporter	-5.37359	0.442989	12.1303	7.29914e-34	7.94642e-32
PFL_RS03970	PFL_RS03970	hypothetical protein	-7.17974	0.593489	12.0975	1.08859e-33	1.16318e-31
PFL_RS08080	PFL_RS08080	hypothetical protein	-3.4159	0.282681	12.0839	1.28421e-33	1.34726e-31
PFL_RS18630	PFL_RS18630	filamentous hemagglutinin N-terminal domain-containing protein	-3.00896	0.250539	12.0099	3.15066e-33	3.2463e-31
PFL_RS10535	PFL_RS10535	lytic polysaccharide monooxygenase auxiliary activity family 9 protein	-6.10463	0.510427	11.9599	5.76579e-33	5.8366e-31
PFL_RS10865	PFL_RS10865	helix-turn-helix transcriptional regulator	-5.70609	0.479931	11.8894	1.34396e-32	1.27125e-30
PFL_RS25405	PFL_RS25405	glutathione S-transferase family protein (PFL_4990)	-7.85892	0.662255	11.8669	1.75827e-32	1.63633e-30
PFL_RS11710	PFL_RS11710	hypothetical protein	-5.78766	0.489381	11.8265	2.84866e-32	2.60901e-30
PFL_RS20095	PFL_RS20095	spore coat U domain-containing protein	-4.20966	0.361725	11.6377	2.64946e-31	2.3519e-29
PFL_RS26895	PFL_RS26895	proline iminopeptidase-family hydrolase	-3.4499	0.298032	11.5756	5.47792e-31	4.71755e-29
PFL_RS18200	prnB	monodechloroaminopyrrolnitrin synthase PrnB family protein	-7.58819	0.657166	11.5468	7.65854e-31	6.49849e-29
PFL_RS21350	PFL_RS21350	undecaprenyl-phosphate glucose phosphotransferase	-2.90145	0.253101	11.4636	2.01e-30	1.68083e-28
PFL_RS03550	PFL_RS03550	Flp family type IVb pilin	-4.79852	0.41903	11.4515	2.31076e-30	1.90473e-28
PFL_RS01345	PFL_RS01345	fatty acyl-AMP ligase	-6.4758	0.567835	11.4044	3.9764e-30	3.23152e-28
PFL_RS18210	PrnD	Rieske 2Fe-2S domain-containing protein (aminopyrrolnitrin oxygenase subunit)	-8.64529	0.761619	11.3512	7.31471e-30	5.7035e-28
PFL_RS10845	ofaB	orfamide A non-ribosomal peptide synthetase OfaB	-8.89799	0.785516	11.3276	9.58097e-30	7.37096e-28
PFL_RS00990	oscA	sulfur starvation response protein OscA	-5.8435	0.535713	10.9079	1.0568e-27	7.71867e-26
PFL_RS11025	PFL_RS11025	methyl-accepting chemotaxis protein	-2.12476	0.194865	10.9038	1.10585e-27	7.97591e-26
PFL_RS13550	PFL_RS13550	AidA/PixA family protein	-4.99394	0.459578	10.8664	1.66732e-27	1.18771e-25
PFL_RS30865	PFL_RS30865	type VI secretion system tube protein Hcp	-4.76297	0.43854	10.861	1.76855e-27	1.24445e-25
PFL_RS29770	PFL_RS29770	diiron oxygenase	-5.28462	0.488626	10.8153	2.91457e-27	2.02615e-25
PFL_RS10225	PFL_RS10225	glycosyltransferase	-4.10818	0.380235	10.8043	3.28349e-27	2.25544e-25
PFL_RS19640	PFL_RS19640	outer membrane beta-barrel protein	-3.00372	0.278577	10.7824	4.16883e-27	2.8299e-25
PFL_RS30825	tssM	type VI secretion system membrane subunit TssM	-5.31321	0.495684	10.719	8.29373e-27	5.56451e-25
PFL_RS20090	PFL_RS20090	spore coat protein U domain-containing protein	-4.82788	0.451664	10.6891	1.14488e-26	7.42244e-25
PFL_RS14445	PFL_RS14445	DUF1254 domain-containing protein	-3.51136	0.329968	10.6415	1.9096e-26	1.22427e-24
PFL_RS00945	PFL_RS00945	hypothetical protein	-8.49587	0.800022	10.6196	2.4172e-26	1.53266e-24
PFL_RS31475	PFL_RS31475	hypothetical protein	-4.70061	0.450156	10.4422	1.59112e-25	9.97906e-24
PFL_RS04755	cysN	sulfate adenylyltransferase subunit CysN	-2.46457	0.236985	10.3997	2.48811e-25	1.5437e-23
PFL_RS03525	PFL_RS03525	type II secretion system F family protein	-3.4623	0.334371	10.3547	3.98607e-25	2.44677e-23
PFL_RS00995	PFL_RS00995	sulfate ABC transporter substrate-binding protein PFL_0192	-3.89588	0.376711	10.3418	4.55795e-25	2.76835e-23
PFL_RS11365	PFL_RS11365	rhodanese-like domain-containing protein (PFL_2251)	-7.27071	0.704259	10.3239	5.49418e-25	3.23484e-23
PFL_RS21360	PFL_RS21360	polysaccharide biosynthesis/export family protein	-4.31763	0.421907	10.2336	1.40174e-24	8.00796e-23
PFL_RS18500	PFL_RS18500	ABC transporter substrate-binding protein	-1.69638	0.16625	10.2038	1.90652e-24	1.07849e-22
PFL_RS11265	PFL_RS11265	hypothetical protein	-4.05976	0.398087	10.1982	2.02052e-24	1.13188e-22
PFL_RS23500	PFL_RS23500	ornithine carbamoyltransferase	-3.07746	0.302423	10.176	2.53744e-24	1.40779e-22
PFL_RS01730	PFL_RS01730	BBE domain-containing protein	-3.71157	0.367597	10.0968	5.70589e-24	3.10594e-22
PFL_RS10830	PFL_RS10830	efflux transporter outer membrane subunit	-8.28143	0.8212	10.0845	6.46621e-24	3.48692e-22
PFL_RS03960	PFL_RS03960	DUF2589 domain-containing protein	-7.03424	0.698373	10.0723	7.32196e-24	3.91182e-22
PFL_RS01350	PFL_RS01350	acyl-CoA desaturase	-7.03604	0.7008	10.04	1.01653e-23	5.38108e-22
PFL_RS15145	PFL_RS15145	SDR family NAD(P)-dependent oxidoreductase	-2.72351	0.27333	9.96419	2.18643e-23	1.13655e-21
PFL_RS14450	PFL_RS14450	hypothetical protein	-2.37357	0.238714	9.94317	2.70084e-23	1.39141e-21
PFL_RS10835	PFL_RS10835	helix-turn-helix transcriptional regulator	-12.0201	1.21009	9.93321	2.98484e-23	1.52412e-21
PFL_RS21375	PFL_RS21375	cellulase family glycosylhydrolase	-4.74442	0.478583	9.91348	3.63765e-23	1.82515e-21
PFL_RS30890	vgrG	type VI secretion system tip protein VgrG	-3.78042	0.381322	9.91399	3.61913e-23	1.82515e-21
PFL_RS15165	PFL_RS15165	TIGR02270 family protein	-3.7589	0.38051	9.87857	5.15645e-23	2.54297e-21
PFL_RS14130	PFL_RS14130	ABC transporter permease	-6.45783	0.653835	9.87685	5.24555e-23	2.56499e-21
PFL_RS01380	lpdA	dihydrolipoyl dehydrogenase	-3.17652	0.325031	9.77298	1.47062e-22	7.13066e-21
PFL_RS30280	rbbA	ribosome-associated ATPase/putative transporter RbbA	-4.41376	0.459942	9.59634	8.28299e-22	3.8856e-20
PFL_RS30160	PFL_RS30160	hypothetical protein	-4.8225	0.502864	9.59007	8.8026e-22	4.09605e-20
PFL_RS18225	PFL_RS18225	flavin reductase family protein	-7.72491	0.806485	9.57849	9.84712e-22	4.54543e-20
PFL_RS30090	ssuE	NADPH-dependent FMN reductase	-4.6159	0.482632	9.564	1.13294e-21	5.18814e-20
PFL_RS20965	PFL_RS20965	amidohydrolase family protein	-4.05103	0.424375	9.54588	1.34954e-21	6.08349e-20
PFL_RS03385	purH	bifunctional phosphoribosylaminoimidazolecarboxamide formyltransferase/IMP cyclohydrolase	-4.08906	0.428841	9.53514	1.49686e-21	6.69527e-20
PFL_RS15160	PFL_RS15160	GNAT family N-acetyltransferase	-2.7419	0.288917	9.49025	2.30473e-21	1.02295e-19
PFL_RS03530	PFL_RS03530	CpaF family protein	-3.53289	0.374514	9.43329	3.97433e-21	1.75053e-19
PFL_RS10370	PFL_RS10370	alpha/beta fold hydrolase	-3.63533	0.385494	9.43031	4.08898e-21	1.78738e-19
PFL_RS15175	PFL_RS15175	3-oxoacyl-ACP synthase	-3.85718	0.409617	9.41657	4.66076e-21	2.022e-19
PFL_RS15180	PFL_RS15180	DUF2169 domain-containing protein	-3.3328	0.356791	9.34103	9.5402e-21	4.10798e-19
PFL_RS01205	PFL_RS01205	transporter substrate-binding domain-containing protein	-4.32108	0.466009	9.27253	1.81785e-20	7.7696e-19
PFL_RS18220	PFL_RS18220	cation:proton antiporter	-6.56209	0.708999	9.25543	2.13373e-20	9.05265e-19
PFL_RS10235	PFL_RS10235	polysaccharide pyruvyl transferase family protein	-4.05753	0.439636	9.22931	2.72386e-20	1.1472e-18
PFL_RS05265	PFL_RS05265	DMT family transporter	-6.51783	0.707554	9.21179	3.20735e-20	1.34105e-18
PFL_RS17770	PFL_RS17770	tail fiber protein	-6.393	0.697205	9.16948	4.75308e-20	1.95895e-18
PFL_RS32460	PFL_RS32460	hypothetical protein	-3.18077	0.348797	9.11926	7.56403e-20	3.05206e-18
PFL_RS30885	tssH	type VI secretion system ATPase TssH	-3.741	0.411585	9.08926	9.97172e-20	3.96163e-18
PFL_RS08285	PFL_RS08285	fused response regulator/phosphatase	-2.02077	0.222339	9.08869	1.00242e-19	3.96163e-18
PFL_RS17765	PFL_RS17765	tail fiber protein	-6.92749	0.764561	9.06074	1.2957e-19	5.08583e-18
PFL_RS33415	PFL_RS33415	PAS domain-containing methyl-accepting chemotaxis protein	-3.22379	0.356257	9.04904	1.44228e-19	5.62294e-18
PFL_RS20075	PFL_RS20075	fimbria/pilus outer membrane usher protein	-4.48927	0.500468	8.97015	2.96108e-19	1.14667e-17
PFL_RS14140	PFL_RS14140	efflux transporter outer membrane subunit	-4.76258	0.532282	8.94748	3.63683e-19	1.38056e-17
PFL_RS27910	PFL_RS27910	alpha-2-macroglobulin	-3.79388	0.426393	8.89762	5.70577e-19	2.15178e-17
PFL_RS23505	arcC	carbamate kinase	-2.62699	0.295419	8.89242	5.97941e-19	2.22588e-17
PFL_RS15150	PFL_RS15150	class I SAM-dependent methyltransferase	-3.28605	0.369687	8.88876	6.17962e-19	2.28567e-17
PFL_RS29290	PFL_RS29290	EAL domain-containing protein	-3.09186	0.348545	8.87078	7.26368e-19	2.65262e-17
PFL_RS03975	PFL_RS03975	pesticin C-terminus-like muramidase	-2.51613	0.285664	8.80798	1.27417e-18	4.62386e-17
PFL_RS01515	lysM	peptidoglycan-binding protein LysM	-3.43711	0.390695	8.79743	1.39988e-18	5.01696e-17
PFL_RS20070	PFL_RS20070	spore coat U domain-containing protein	-4.28826	0.489817	8.75482	2.04422e-18	7.2363e-17
PFL_RS03375	PFL_RS03375	hybrid sensor histidine kinase/response regulator	-2.20762	0.256167	8.61791	6.81899e-18	2.37022e-16
PFL_RS01360	PFL_RS01360	acyl carrier protein	-5.49692	0.638615	8.60756	7.46312e-18	2.57858e-16
PFL_RS01260	PFL_RS01260	SfnB family sulfur acquisition oxidoreductase	-8.34311	0.970391	8.59768	8.13427e-18	2.79373e-16
PFL_RS22585	gacS	response regulator	-10.4182	1.2196	8.5423	1.31575e-17	4.43969e-16
PFL_RS15135	PFL_RS15135	cytochrome P450	-3.1129	0.366556	8.49229	2.02612e-17	6.75764e-16
PFL_RS12175	PFL_RS12175	amidohydrolase	-3.74663	0.441302	8.48995	2.06724e-17	6.80876e-16
PFL_RS01355	PFL_RS01355	acyl-CoA desaturase	-6.86531	0.809169	8.4844	2.16842e-17	7.06881e-16
PFL_RS15190	tssI	type VI secretion system tip protein TssI/VgrG	-2.75704	0.325598	8.46762	2.50457e-17	8.0734e-16
PFL_RS08535	PFL_RS08535	sulfate ABC transporter substrate-binding protein	-3.39821	0.405411	8.38213	5.1978e-17	1.65698e-15
PFL_RS29775	PFL_RS29775	multidrug effflux MFS transporter	-5.65413	0.676057	8.36339	6.09399e-17	1.93199e-15
PFL_RS14435	PFL_RS14435	transporter	-5.06803	0.617445	8.20806	2.24786e-16	6.80117e-15
PFL_RS02625	PFL_RS02625	lipopolysaccharide kinase InaA family protein	-2.46953	0.300873	8.20788	2.25134e-16	6.80117e-15
PFL_RS23490	arcD	arginine-ornithine antiporter	-2.42217	0.295345	8.20115	2.38092e-16	7.15516e-15
PFL_RS15120	PFL_RS15120	amino acid adenylation domain-containing protein	-3.821	0.466086	8.19805	2.44308e-16	7.30392e-15
PFL_RS15170	PFL_RS15170	hypothetical protein	-4.31208	0.526959	8.18295	2.7697e-16	8.19547e-15
PFL_RS17395	PFL_RS17395	DUF1254 domain-containing protein	-2.58819	0.316324	8.18208	2.7899e-16	8.21312e-15
PFL_RS30875	tssF	type VI secretion system baseplate subunit TssF	-5.55768	0.684801	8.11576	4.82745e-16	1.40679e-14
PFL_RS06710	PFL_RS06710	methyltransferase domain-containing protein	-3.42118	0.424885	8.05202	8.14401e-16	2.33786e-14
PFL_RS05260	PFL_RS05260	class I SAM-dependent methyltransferase	-4.82523	0.605713	7.96619	1.63641e-15	4.60589e-14
PFL_RS01330	PFL_RS01330	HlyD family secretion protein	-9.06121	1.14389	7.92142	2.34805e-15	6.57681e-14
PFL_RS06600	PFL_RS06600	bifunctional diguanylate cyclase/phosphodiesterase	-2.09706	0.267732	7.83271	4.77467e-15	1.30568e-13
PFL_RS30810	PFL_RS30810	serine/threonine-protein kinase	-4.52691	0.579815	7.8075	5.83339e-15	1.58767e-13
PFL_RS15125	PFL_RS15125	SDR family NAD(P)-dependent oxidoreductase	-3.96016	0.508671	7.7853	6.95467e-15	1.88396e-13
PFL_RS01175	PFL_RS01175	alpha/beta hydrolase	-4.92402	0.634434	7.76128	8.40771e-15	2.26694e-13
PFL_RS06770	PFL_RS06770	ACP phosphodiesterase	-4.42423	0.570678	7.7526	9.0033e-15	2.41624e-13
PFL_RS03985	PFL_RS03985	hypothetical protein	-9.6029	1.23884	7.75155	9.07762e-15	2.4249e-13
PFL_RS01370	PFL_RS01370	rubredoxin	-5.02771	0.648705	7.75038	9.16156e-15	2.43605e-13
PFL_RS30880	tssG	type VI secretion system baseplate subunit TssG	-4.88281	0.631314	7.73437	1.03917e-14	2.75048e-13
PFL_RS25040	PFL_RS25040	hypothetical protein	-3.37906	0.43981	7.683	1.55406e-14	4.02106e-13
PFL_RS00935	PFL_RS00935	RebB family R body protein	-6.6143	0.863852	7.65676	1.90688e-14	4.91191e-13
PFL_RS15140	PFL_RS15140	SDR family NAD(P)-dependent oxidoreductase	-3.36149	0.441193	7.61909	2.55475e-14	6.5515e-13
PFL_RS23385	PFL_RS23385	carbohydrate porin	-2.06199	0.270819	7.61393	2.65894e-14	6.78853e-13
PFL_RS10850	ofaC	orfamide A non-ribosomal peptide synthetase OfaC	-9.40446	1.24616	7.54674	4.46301e-14	1.13443e-12
PFL_RS14440	PFL_RS14440	DUF1254 domain-containing protein	-4.56898	0.605645	7.544	4.55786e-14	1.15346e-12
PFL_RS10885	PFL_RS10885	DUF1842 domain-containing protein	-4.62923	0.613747	7.54256	4.60825e-14	1.16112e-12
PFL_RS10240	PFL_RS10240	ABC transporter ATP-binding protein	-2.8217	0.37427	7.53921	4.72844e-14	1.18622e-12
PFL_RS18505	PFL_RS18505	nitrite/sulfite reductase	-2.9387	0.391389	7.50837	5.98675e-14	1.48256e-12
PFL_RS01185	PFL_RS01185	MetQ/NlpA family ABC transporter substrate-binding protein	-3.94154	0.525259	7.504	6.18984e-14	1.5263e-12
PFL_RS30835	tssK	type VI secretion system baseplate subunit TssK	-4.98347	0.665601	7.48718	7.03697e-14	1.72048e-12
PFL_RS10230	PFL_RS10230	2OG-Fe(II) oxygenase family protein	-3.78779	0.507271	7.467	8.20421e-14	1.9974e-12
PFL_RS08740	PFL_RS08740	methyl-accepting chemotaxis protein	-1.4218	0.191648	7.41879	1.18191e-13	2.82972e-12
PFL_RS10220	PFL_RS10220	class I SAM-dependent methyltransferase	-4.4684	0.602993	7.41037	1.25946e-13	3.00292e-12
PFL_RS16795	PFL_RS16795	ATP-binding protein	-2.69063	0.363352	7.40502	1.31129e-13	3.11364e-12
PFL_RS23495	arcA	arginine deiminase	-2.12712	0.287943	7.38729	1.49853e-13	3.54365e-12
PFL_RS21355	PFL_RS21355	mannose-1-phosphate guanylyltransferase/mannose-6-phosphate isomerase	-3.06836	0.416853	7.36078	1.82841e-13	4.3061e-12
PFL_RS25250	hscB	co-chaperone HscB	-1.84778	0.251243	7.35458	1.91535e-13	4.49252e-12
PFL_RS03540	PFL_RS03540	type II and III secretion system protein family protein	-3.60144	0.493687	7.29499	2.98686e-13	6.89368e-12
PFL_RS10245	PFL_RS10245	ABC transporter permease	-2.29002	0.315349	7.26186	3.81795e-13	8.77673e-12
PFL_RS06720	PFL_RS06720	FAD/NAD(P)-binding oxidoreductase	-2.47082	0.340711	7.25194	4.10834e-13	9.36961e-12
PFL_RS14145	PFL_RS14145	LysE family transporter	-4.1434	0.573986	7.21865	5.25055e-13	1.18807e-11
PFL_RS15155	fabD	ACP S-malonyltransferase	-2.66301	0.369679	7.20358	5.86515e-13	1.31681e-11
PFL_RS33100	PFL_RS33100	hypothetical protein	-3.27566	0.45543	7.19244	6.36423e-13	1.42332e-11
PFL_RS10210	PFL_RS10210	hypothetical protein	-6.59661	0.917301	7.19133	6.41629e-13	1.42942e-11
PFL_RS21380	PFL_RS21380	glycosyltransferase family 4 protein	-5.49232	0.768946	7.14265	9.15476e-13	2.02387e-11
PFL_RS17400	PFL_RS17400	DUF1254 domain-containing protein	-2.16124	0.304792	7.09088	1.33263e-12	2.9126e-11
PFL_RS01340	PFL_RS01340	helix-turn-helix domain-containing protein	-2.6213	0.370953	7.06638	1.59023e-12	3.44949e-11
PFL_RS31060	aspA	aspartate ammonia-lyase	-2.68298	0.3803	7.0549	1.72724e-12	3.73265e-11
PFL_RS16115	PFL_RS16115	TOBE domain-containing protein	-4.42752	0.633475	6.98925	2.76361e-12	5.95001e-11
PFL_RS07215	PFL_RS07215	alpha/beta hydrolase	-3.31555	0.483773	6.85352	7.20555e-12	1.53985e-10
PFL_RS00930	PFL_RS00930	sigma-70 family RNA polymerase sigma factor	-4.36667	0.637951	6.84483	7.65656e-12	1.6242e-10
PFL_RS21460	PFL_RS21460	monovalent cation:proton antiporter family protein	-2.83658	0.415184	6.83211	8.36734e-12	1.76848e-10
PFL_RS20080	PFL_RS20080	molecular chaperone	-4.82765	0.708945	6.80963	9.78489e-12	2.05305e-10
PFL_RS26670	ilvC	ketol-acid reductoisomerase	-2.95626	0.437211	6.76162	1.36458e-11	2.84246e-10
PFL_RS06130	PFL_RS06130	XRE family transcriptional regulator	-1.7783	0.263471	6.7495	1.48355e-11	3.07916e-10
PFL_RS15790	PFL_RS15790	sigma-54 dependent transcriptional regulator	-3.47456	0.514914	6.74785	1.50051e-11	3.1032e-10
PFL_RS30845	tagH	type VI secretion system-associated FHA domain protein TagH	-2.75631	0.409761	6.72663	1.73642e-11	3.54033e-10
PFL_RS00570	PFL_RS00570	DUF1127 domain-containing protein	-3.73079	0.557412	6.69304	2.18575e-11	4.40971e-10
PFL_RS30895	vgrG1	DcrB-related protein	-6.77023	1.01263	6.68578	2.29701e-11	4.61804e-10
PFL_RS30850	tssA	type VI secretion system protein TssA	-4.6968	0.704386	6.66793	2.59432e-11	5.19764e-10
PFL_RS02950	PFL_RS02950	hypothetical protein	-2.70464	0.408037	6.62842	3.39305e-11	6.70476e-10
PFL_RS14360	PFL_RS14360	DUF3313 domain-containing protein	-1.6076	0.244615	6.57193	4.96658e-11	9.7806e-10
PFL_RS00360	PFL_RS00360	MetQ/NlpA family ABC transporter substrate-binding protein	-2.63524	0.402868	6.54118	6.10335e-11	1.18573e-09
PFL_RS01190	PFL_RS01190	amino acid ABC transporter permease	-5.1346	0.786386	6.52936	6.60504e-11	1.2789e-09
PFL_RS05875	PFL_RS05875	DUF4197 domain-containing protein	-2.15052	0.33052	6.50647	7.69385e-11	1.47487e-09
PFL_RS14430	PFL_RS14430	hypothetical protein	-4.52511	0.697065	6.49165	8.48995e-11	1.61673e-09
PFL_RS21405	PFL_RS21405	glycosyltransferase family 2 protein	-3.34161	0.515164	6.48649	8.78582e-11	1.66757e-09
PFL_RS25170	leuA	2-isopropylmalate synthase	-1.31597	0.204004	6.45069	1.11339e-10	2.09943e-09
PFL_RS17775	PFL_RS17775	tail fiber protein	-3.44628	0.537703	6.40927	1.46219e-10	2.73037e-09
PFL_RS25260	iscU	Fe-S cluster assembly scaffold IscU	-2.32594	0.363764	6.39408	1.61519e-10	2.99666e-09
PFL_RS10840	ofaA	orfamide A non-ribosomal peptide synthetase OfaA	-8.96757	1.40481	6.38347	1.7312e-10	3.20161e-09
PFL_RS01625	PFL_RS01625	hypothetical protein	-2.51569	0.395279	6.36433	1.9614e-10	3.61574e-09
PFL_RS30440	PFL_RS30440	glutathione S-transferase	-1.76373	0.278603	6.33061	2.44194e-10	4.47302e-09
PFL_RS29295	PFL_RS29295	polysaccharide lyase family 7 protein	-1.926	0.306433	6.28521	3.27408e-10	5.86691e-09
PFL_RS27905	PFL_RS27905	DUF2300 domain-containing protein	-3.15562	0.503144	6.27179	3.56913e-10	6.37582e-09
PFL_RS21370	PFL_RS21370	glycosyltransferase	-6.02043	0.960699	6.26672	3.68726e-10	6.56651e-09
PFL_RS25590	PFL_RS25590	helix-turn-helix transcriptional regulator	-4.98933	0.802631	6.21622	5.09286e-10	9.04179e-09
PFL_RS29960	PFL_RS29960	DUF4399 domain-containing protein	-1.91531	0.308357	6.21132	5.25402e-10	9.2993e-09
PFL_RS17245	PFL_RS17245	YbjQ family protein	-2.54185	0.410498	6.19211	5.93649e-10	1.04114e-08
PFL_RS30955	PFL_RS30955	hypothetical protein	-1.70575	0.276371	6.17194	6.74582e-10	1.16887e-08
PFL_RS33130	PFL_RS33130	hypothetical protein	-5.13774	0.833601	6.16331	7.12412e-10	1.23072e-08
PFL_RS25595	PFL_RS25595	queuosine precursor transporter	-3.44476	0.560006	6.15128	7.68578e-10	1.32379e-08
PFL_RS17260	PFL_RS17260	polysaccharide lyase family 7 protein	-5.65211	0.923748	6.11867	9.43577e-10	1.61556e-08
PFL_RS09160	PFL_RS09160	FAD-binding protein	-2.02646	0.331864	6.1063	1.01969e-09	1.74071e-08
PFL_RS07035	PFL_RS07035	LLM class flavin-dependent oxidoreductase	-4.62455	0.757781	6.10275	1.0426e-09	1.77457e-08
PFL_RS05870	PFL_RS05870	efflux RND transporter permease subunit	-1.80757	0.297175	6.0825	1.18323e-09	1.99626e-08
PFL_RS26675	ilvN	acetolactate synthase small subunit	-3.43814	0.566147	6.07288	1.2564e-09	2.10128e-08
PFL_RS15130	PFL_RS15130	SDR family NAD(P)-dependent oxidoreductase	-1.82657	0.300905	6.07025	1.27711e-09	2.12974e-08
PFL_RS02605	PFL_RS02605	glycosyltransferase family 4 protein	-2.99395	0.493568	6.06593	1.31189e-09	2.18145e-08
PFL_RS10215	PFL_RS10215	glycosyltransferase	-3.04101	0.502273	6.05449	1.40862e-09	2.33556e-08
PFL_RS10400	leuC	3-isopropylmalate dehydratase large subunit	-1.96506	0.324833	6.04945	1.45339e-09	2.40288e-08
PFL_RS33430	PFL_RS33430	PAAR domain-containing protein	-1.57811	0.261565	6.03334	1.60609e-09	2.64776e-08
PFL_RS30085	PFL_RS30085	sulfonate ABC transporter substrate-binding protein	-3.75998	0.625852	6.00778	1.88081e-09	3.08304e-08
PFL_RS09585	PFL_RS09585	PAS domain-containing methyl-accepting chemotaxis protein	-2.02409	0.338396	5.98142	2.21199e-09	3.60542e-08
PFL_RS01195	PFL_RS01195	amino acid ABC transporter permease	-4.00631	0.670143	5.97829	2.25497e-09	3.66512e-08
PFL_RS30815	PFL_RS30815	protein phosphatase 2C domain-containing protein	-6.15519	1.03111	5.96945	2.3805e-09	3.85829e-08
PFL_RS03535	PFL_RS03535	hypothetical protein	-3.75503	0.630004	5.96033	2.51725e-09	4.06849e-08
PFL_RS19240	PFL_RS19240	hypothetical protein	-3.57298	0.600828	5.94677	2.73492e-09	4.38346e-08
PFL_RS01605	PFL_RS01605	OprD family porin	-2.74522	0.462851	5.93111	3.00889e-09	4.80922e-08
PFL_RS25400	PFL_RS25400	SidA/IucD/PvdA family monooxygenase	-7.6741	1.29726	5.91561	3.30647e-09	5.25573e-08
PFL_RS30070	ssuB	aliphatic sulfonates ABC transporter ATP-binding protein	-4.14256	0.700636	5.91257	3.36804e-09	5.3389e-08
PFL_RS05965	tsf	translation elongation factor Ts	-2.44501	0.415332	5.88689	3.93539e-09	6.18725e-08
PFL_RS30285	PFL_RS30285	ABC transporter permease	-3.41094	0.579993	5.88101	4.07771e-09	6.37626e-08
PFL_RS01255	PFL_RS01255	SfnB family sulfur acquisition oxidoreductase	-8.30313	1.41292	5.87658	4.18818e-09	6.5313e-08
PFL_RS25415	PFL_RS25415	hypothetical protein	-7.7811	1.32585	5.86878	4.39018e-09	6.82785e-08
PFL_RS30075	ssuC	aliphatic sulfonate ABC transporter permease SsuC	-2.52347	0.432912	5.82906	5.57399e-09	8.62249e-08
PFL_RS03520	PFL_RS03520	type II secretion system F family protein	-2.7595	0.473677	5.82569	5.68773e-09	8.77493e-08
PFL_RS20085	PFL_RS20085	spore coat U domain-containing protein	-4.16703	0.721333	5.77684	7.61152e-09	1.16804e-07
PFL_RS03515	PFL_RS03515	tetratricopeptide repeat protein	-3.72665	0.645863	5.77003	7.92583e-09	1.21305e-07
PFL_RS01250	PFL_RS01250	LLM class flavin-dependent oxidoreductase	-3.93437	0.685335	5.74079	9.42349e-09	1.43466e-07
PFL_RS26570	PFL_RS26570	J domain-containing protein	-1.71062	0.299027	5.72063	1.06132e-08	1.6031e-07
PFL_RS12930	PFL_RS12930	YkvA family protein	-4.57165	0.799825	5.71581	1.0918e-08	1.64482e-07
PFL_RS16785	PFL_RS16785	cytochrome c peroxidase	-1.65818	0.290317	5.7116	1.1192e-08	1.68172e-07
PFL_RS21125	PFL_RS21125	AAA domain-containing protein	-3.59628	0.633436	5.67742	1.36739e-08	2.03872e-07
PFL_RS20100	PFL_RS20100	spore coat U domain-containing protein	-2.30864	0.406622	5.6776	1.36597e-08	2.03872e-07
PFL_RS19785	purB	adenylosuccinate lyase	-2.04192	0.361021	5.65594	1.54994e-08	2.29311e-07
PFL_RS25245	hscA	Fe-S protein assembly chaperone HscA	-1.52467	0.26964	5.65446	1.56337e-08	2.30641e-07
PFL_RS30065	PFL_RS30065	TOBE domain-containing protein	-3.69753	0.654503	5.64937	1.61038e-08	2.36435e-07
PFL_RS17780	PFL_RS17780	GNAT family N-acetyltransferase	-8.05983	1.42829	5.64298	1.67133e-08	2.44761e-07
PFL_RS02615	PFL_RS02615	lipopolysaccharide kinase InaA family protein	-2.34928	0.417297	5.62977	1.80454e-08	2.63601e-07
PFL_RS03560	PFL_RS03560	POTRA domain-containing protein	-1.49576	0.267432	5.59304	2.23126e-08	3.2511e-07
PFL_RS09590	PFL_RS09590	EAL domain-containing protein	-1.57535	0.28291	5.56837	2.57136e-08	3.71848e-07
PFL_RS14560	PFL_RS14560	PIG-L family deacetylase	-4.01811	0.721981	5.56539	2.6156e-08	3.76359e-07
PFL_RS30805	PFL_RS30805	ABC transporter ATP-binding protein	-5.59519	1.00996	5.54003	3.02417e-08	4.29789e-07
PFL_RS29390	ahcY	adenosylhomocysteinase	-1.92394	0.347866	5.53069	3.1897e-08	4.51093e-07
PFL_RS16830	PFL_RS16830	enoyl-ACP reductase FabV	-1.97082	0.357481	5.51308	3.52609e-08	4.96232e-07
PFL_RS10890	PFL_RS10890	DUF1843 domain-containing protein	-7.3453	1.33843	5.48799	4.06533e-08	5.70729e-07
PFL_RS10905	PFL_RS10905	DUF2188 domain-containing protein	-1.94893	0.357163	5.4567	4.85059e-08	6.79319e-07
PFL_RS25235	iscX	Fe-S cluster assembly protein IscX	-3.09641	0.572108	5.41228	6.22274e-08	8.65186e-07
PFL_RS15805	PFL_RS15805	adenylate cyclase	-3.11206	0.575418	5.40834	6.36099e-08	8.82282e-07
PFL_RS01000	cysT	sulfate ABC transporter permease subunit CysT	-3.08233	0.570451	5.40332	6.54176e-08	9.00858e-07
PFL_RS21390	PFL_RS21390	O-antigen ligase family protein	-2.53648	0.469902	5.3979	6.74253e-08	9.26296e-07
PFL_RS13155	PFL_RS13155	DUF3995 domain-containing protein	-1.67279	0.310301	5.39086	7.01201e-08	9.61028e-07
PFL_RS15185	PFL_RS15185	DUF6484 domain-containing protein	-3.8857	0.721024	5.38914	7.07969e-08	9.68005e-07
PFL_RS01200	PFL_RS01200	amino acid ABC transporter ATP-binding protein	-4.47297	0.832053	5.37582	7.62366e-08	1.03746e-06
PFL_RS31510	atpA	F0F1 ATP synthase subunit alpha	-2.19542	0.408494	5.37443	7.68248e-08	1.04301e-06
PFL_RS07270	PFL_RS07270	OprD family porin	-5.0236	0.937776	5.35693	8.46481e-08	1.14117e-06
PFL_RS30870	tssE	type VI secretion system baseplate subunit TssE	-7.07321	1.32189	5.35082	8.75548e-08	1.17214e-06
PFL_RS15405	arnT	lipid IV(A) 4-amino-4-deoxy-L-arabinosyltransferase	-2.67656	0.500887	5.34364	9.11004e-08	1.21678e-06
PFL_RS31500	atpD	F0F1 ATP synthase subunit beta	-2.26346	0.424268	5.33498	9.55535e-08	1.27038e-06
PFL_RS04750	cysD	sulfate adenylyltransferase subunit CysD	-2.93015	0.549312	5.33421	9.59602e-08	1.27285e-06
PFL_RS05645	PFL_RS05645	flotillin family protein	-2.44566	0.459079	5.32732	9.96746e-08	1.31306e-06
PFL_RS06290	fpr	ferredoxin-NADP reductase	-2.32024	0.435525	5.32745	9.95985e-08	1.31306e-06
PFL_RS04300	rbfA	30S ribosome-binding factor RbfA	-3.16602	0.595839	5.31356	1.07506e-07	1.40979e-06
PFL_RS09190	PFL_RS09190	YkgJ family cysteine cluster protein	-1.44388	0.271776	5.31274	1.0799e-07	1.41293e-06
PFL_RS15295	PFL_RS15295	copper chaperone PCu(A)C	-2.60201	0.491094	5.2984	1.16821e-07	1.51963e-06
PFL_RS21175	PFL_RS21175	metal ABC transporter substrate-binding protein	-1.85813	0.351544	5.28561	1.25284e-07	1.62447e-06
PFL_RS32035	PFL_RS32035	PAAR-like domain-containing protein	-3.14603	0.595401	5.28388	1.26475e-07	1.63623e-06
PFL_RS10405	leuD	3-isopropylmalate dehydratase small subunit	-2.16953	0.411246	5.27549	1.324e-07	1.70906e-06
PFL_RS04860	PFL_RS04860	CidA/LrgA family protein	-2.99044	0.568926	5.25628	1.46995e-07	1.889e-06
PFL_RS31000	pstB	phosphate ABC transporter ATP-binding protein PstB	-2.18764	0.416531	5.25206	1.50409e-07	1.92858e-06
PFL_RS24105	PFL_RS24105	hypothetical protein	-2.51248	0.479395	5.24093	1.5977e-07	2.04406e-06
PFL_RS21600	PFL_RS21600	hypothetical protein	-2.78825	0.532244	5.23867	1.61737e-07	2.06465e-06
PFL_RS04145	PFL_RS04145	LutB/LldF family L-lactate oxidation iron-sulfur protein	-3.57732	0.6844	5.22694	1.72339e-07	2.18548e-06
PFL_RS04020	PFL_RS04020	hypothetical protein	-1.05274	0.202022	5.21103	1.87797e-07	2.3711e-06
PFL_RS21055	PFL_RS21055	SDR family oxidoreductase	-4.31849	0.829023	5.20913	1.8973e-07	2.38546e-06
PFL_RS20675	ycaC	isochorismate family cysteine hydrolase YcaC	-2.07555	0.398467	5.20884	1.90028e-07	2.38546e-06
PFL_RS25265	PFL_RS25265	IscS subfamily cysteine desulfurase	-1.85513	0.356161	5.20869	1.90175e-07	2.38546e-06
PFL_RS14395	PFL_RS14395	VWA domain-containing protein	-4.42262	0.850029	5.2029	1.96202e-07	2.45572e-06
PFL_RS02945	rpsR	30S ribosomal protein S18	-2.10395	0.405918	5.18319	2.18126e-07	2.71833e-06
PFL_RS03390	fis	DNA-binding transcriptional regulator Fis	-2.82797	0.545826	5.18108	2.20609e-07	2.74336e-06
PFL_RS31365	PFL_RS31365	DUF692 domain-containing protein	-1.65752	0.319956	5.18047	2.21322e-07	2.74629e-06
PFL_RS29335	metK	methionine adenosyltransferase	-1.20121	0.232039	5.17679	2.25741e-07	2.79512e-06
PFL_RS09050	fabF	beta-ketoacyl-ACP synthase II	-1.41389	0.274237	5.15573	2.5265e-07	3.11494e-06
PFL_RS03395	dusB	tRNA dihydrouridine synthase DusB	-1.86642	0.362853	5.14374	2.69326e-07	3.2924e-06
PFL_RS28140	PFL_RS28140	hypothetical protein	-3.29217	0.64039	5.14089	2.73445e-07	3.33568e-06
PFL_RS14555	PFL_RS14555	endonuclease/exonuclease/phosphatase family protein	-1.9788	0.385028	5.13937	2.75656e-07	3.3485e-06
PFL_RS33030	PFL_RS33030	hypothetical protein	-1.96327	0.382725	5.12971	2.9019e-07	3.51764e-06
PFL_RS26255	PFL_RS26255	TonB-dependent receptor	-1.36925	0.267103	5.12628	2.95519e-07	3.57473e-06
PFL_RS01375	PFL_RS01375	alpha/beta fold hydrolase	-2.29855	0.449893	5.10911	3.23674e-07	3.89895e-06
PFL_RS33035	PFL_RS33035	hypothetical protein	-3.5537	0.696826	5.09983	3.39954e-07	4.07804e-06
PFL_RS28090	PFL_RS28090	3-dehydroquinate synthase	-4.11837	0.810659	5.08027	3.76901e-07	4.48395e-06
PFL_RS27920	PFL_RS27920	DUF2138 domain-containing protein	-2.5256	0.499959	5.05162	4.38088e-07	5.17986e-06
PFL_RS18620	PFL_RS18620	LysR family transcriptional regulator	-2.41537	0.480387	5.02797	4.95699e-07	5.84905e-06
PFL_RS15395	arnA	bifunctional UDP-4-amino-4-deoxy-L-arabinose formyltransferase/UDP-glucuronic acid oxidase ArnA	-1.89001	0.376135	5.02482	5.03916e-07	5.93387e-06
PFL_RS00720	PFL_RS00720	ABC transporter permease	-2.67868	0.536614	4.99183	5.98105e-07	7.00013e-06
PFL_RS11360	ftrA	transcriptional regulator FtrA	-3.97461	0.798288	4.97891	6.39426e-07	7.45351e-06
PFL_RS01770	PFL_RS01770	hypothetical protein	-2.60007	0.523368	4.96796	6.76602e-07	7.83934e-06
PFL_RS16790	PFL_RS16790	DAHL domain-containing protein	-1.78918	0.361022	4.95586	7.20093e-07	8.28237e-06
PFL_RS07105	PFL_RS07105	SDR family oxidoreductase	-2.41085	0.486968	4.95073	7.39338e-07	8.48108e-06
PFL_RS32335	rplB	50S ribosomal protein L2	-1.92777	0.389426	4.95028	7.41061e-07	8.48397e-06
PFL_RS27915	PFL_RS27915	DUF1175 family protein	-6.44966	1.31009	4.92306	8.5202e-07	9.67747e-06
PFL_RS29230	betB	betaine-aldehyde dehydrogenase	-1.73292	0.351994	4.92316	8.51559e-07	9.67747e-06
PFL_RS09120	PFL_RS09120	Rho termination factor N-terminal domain-containing protein	-3.05497	0.620954	4.91981	8.66278e-07	9.82009e-06
PFL_RS28315	fusA	elongation factor G	-2.14443	0.436427	4.9136	8.9418e-07	1.01165e-05
PFL_RS30795	PFL_RS30795	SUMF1/EgtB/PvdO family nonheme iron enzyme	-2.88399	0.587161	4.91176	9.02623e-07	1.01722e-05
PFL_RS07560	PFL_RS07560	nitroreductase family protein	-2.48569	0.506677	4.90587	9.30142e-07	1.04415e-05
PFL_RS01010	PFL_RS01010	sulfate ABC transporter ATP-binding protein	-2.46354	0.503446	4.89334	9.91377e-07	1.11073e-05
PFL_RS26680	PFL_RS26680	acetolactate synthase 3 large subunit	-2.00431	0.410428	4.88346	1.0424e-06	1.16337e-05
PFL_RS33190	PFL_RS33190	hypothetical protein	-7.85732	1.60978	4.88099	1.05554e-06	1.1745e-05
PFL_RS00705	PFL_RS00705	TauD/TfdA family dioxygenase	-5.08332	1.04149	4.88082	1.05644e-06	1.1745e-05
PFL_RS14125	PFL_RS14125	ATP-binding cassette domain-containing protein	-3.24053	0.666822	4.85965	1.17592e-06	1.29965e-05
PFL_RS31330	PFL_RS31330	carbonate dehydratase	-1.68142	0.34781	4.83431	1.33606e-06	1.46283e-05
PFL_RS02165	ubiB	ubiquinone biosynthesis regulatory protein kinase UbiB	-1.1795	0.244142	4.83119	1.3572e-06	1.48315e-05
PFL_RS04435	PFL_RS04435	peptide chain release factor 3	-1.71882	0.357401	4.80921	1.51527e-06	1.64344e-05
PFL_RS22500	PFL_RS22500	class I SAM-dependent methyltransferase	-2.19838	0.458432	4.79544	1.62316e-06	1.75715e-05
PFL_RS01620	PFL_RS01620	tetratricopeptide repeat protein	-3.30047	0.688637	4.79275	1.64508e-06	1.77755e-05
PFL_RS31245	PFL_RS31245	SMI1/KNR4 family protein	-2.07218	0.432537	4.79075	1.66159e-06	1.79204e-05
PFL_RS18510	PFL_RS18510	DUF934 domain-containing protein	-1.29715	0.272608	4.75831	1.95219e-06	2.09371e-05
PFL_RS02620	PFL_RS02620	lipopolysaccharide kinase InaA family protein	-2.809	0.590639	4.75587	1.97598e-06	2.11354e-05
PFL_RS30950	ubiA	4-hydroxybenzoate octaprenyltransferase	-2.33673	0.491359	4.75566	1.97801e-06	2.11354e-05
PFL_RS19920	PFL_RS19920	MarR family transcriptional regulator	-6.56395	1.38053	4.75467	1.98766e-06	2.11602e-05
PFL_RS05380	PFL_RS05380	HU family DNA-binding protein	-2.56474	0.53939	4.75489	1.98558e-06	2.11602e-05
PFL_RS05735	PFL_RS05735	chemotaxis protein CheW	-2.76407	0.582918	4.74178	2.11851e-06	2.25116e-05
PFL_RS30935	PFL_RS30935	FAD-dependent oxidoreductase	-2.30698	0.487032	4.73681	2.17105e-06	2.29432e-05
PFL_RS07265	PFL_RS07265	tripartite tricarboxylate transporter substrate binding protein	-4.25472	0.900036	4.72727	2.27553e-06	2.39159e-05
PFL_RS28290	rplW	50S ribosomal protein L23	-2.32729	0.492482	4.72563	2.29398e-06	2.40659e-05
PFL_RS21090	ssuD	FMNH2-dependent alkanesulfonate monooxygenase	-3.53564	0.749876	4.71497	2.41744e-06	2.52235e-05
PFL_RS30275	PFL_RS30275	HlyD family efflux transporter periplasmic adaptor subunit	-2.62936	0.558922	4.70434	2.54688e-06	2.64307e-05
PFL_RS21410	PFL_RS21410	hypothetical protein	-4.86841	1.03534	4.70224	2.57325e-06	2.66564e-05
PFL_RS30455	PFL_RS30455	class I adenylate cyclase	-1.22378	0.261018	4.68849	2.75232e-06	2.83587e-05
PFL_RS15410	arnE	4-amino-4-deoxy-L-arabinose-phosphoundecaprenol flippase subunit ArnE	-3.1656	0.675693	4.68496	2.80011e-06	2.87485e-05
PFL_RS29410	PFL_RS29410	YceI family protein	-1.45586	0.310784	4.68448	2.80671e-06	2.8765e-05
PFL_RS04515	PFL_RS04515	hypothetical protein	-2.24747	0.480156	4.6807	2.85891e-06	2.92481e-05
PFL_RS17645	PFL_RS17645	non-ribosomal peptide synthetase	-3.69954	0.79095	4.67734	2.90625e-06	2.96797e-05
PFL_RS01750	PFL_RS01750	ABC transporter substrate-binding protein	-1.42901	0.30564	4.67547	2.93284e-06	2.98984e-05
PFL_RS30900	PFL_RS30900	RHS repeat-associated core domain-containing protein	-1.40862	0.30276	4.65259	3.27784e-06	3.3181e-05
PFL_RS02780	parC	DNA topoisomerase IV subunit A	-1.47973	0.31821	4.65018	3.31643e-06	3.35128e-05
PFL_RS09295	PFL_RS09295	hypothetical protein	-1.80035	0.390393	4.61164	3.99507e-06	4.02296e-05
PFL_RS28295	rplD	50S ribosomal protein L4	-1.93292	0.419347	4.60936	4.03901e-06	4.06012e-05
PFL_RS17660	PFL_RS17660	AMP-binding protein	-2.65208	0.57613	4.60327	4.15909e-06	4.16631e-05
PFL_RS06255	PFL_RS06255	hypothetical protein	-1.77303	0.386023	4.59308	4.36759e-06	4.36003e-05
PFL_RS07255	PFL_RS07255	tripartite tricarboxylate transporter permease	-3.38828	0.737751	4.59271	4.37519e-06	4.36008e-05
PFL_RS20895	PFL_RS20895	lysozyme inhibitor LprI family protein	-1.59421	0.347863	4.58286	4.58669e-06	4.56296e-05
PFL_RS04150	PFL_RS04150	(Fe-S)-binding protein (PFL_0816)	-5.52688	1.20763	4.57663	4.72531e-06	4.68471e-05
PFL_RS02955	rplI	50S ribosomal protein L9	-2.50373	0.54729	4.57478	4.76731e-06	4.71825e-05
PFL_RS26085	PFL_RS26085	PA4642 family protein	-1.74101	0.381073	4.56871	4.90736e-06	4.84025e-05
PFL_RS07730	PFL_RS07730	beta-ketoacyl-ACP synthase III	-1.50992	0.331	4.56169	5.07426e-06	4.97088e-05
PFL_RS12520	PFL_RS12520	DHCW motif cupin fold protein	-1.77226	0.388567	4.56101	5.09092e-06	4.97855e-05
PFL_RS05865	PFL_RS05865	efflux RND transporter periplasmic adaptor subunit	-2.21558	0.486564	4.55353	5.27531e-06	5.14164e-05
PFL_RS25255	iscA	iron-sulfur cluster assembly protein IscA	-2.06274	0.453539	4.54811	5.41311e-06	5.26706e-05
PFL_RS29405	PFL_RS29405	DEAD/DEAH box helicase	-1.53929	0.338659	4.54526	5.48668e-06	5.32966e-05
PFL_RS05460	PFL_RS05460	YqfO family protein	-2.15434	0.474521	4.54004	5.62447e-06	5.45432e-05
PFL_RS07865	PFL_RS07865	thioredoxin family protein	-1.73615	0.382542	4.53845	5.66701e-06	5.48635e-05
PFL_RS25050	lon	endopeptidase La	-1.14792	0.253236	4.53302	5.81472e-06	5.59182e-05
PFL_RS16465	PFL_RS16465	nuclear transport factor 2 family protein	-3.74486	0.826896	4.52882	5.93136e-06	5.68504e-05
PFL_RS14590	PFL_RS14590	DUF2934 domain-containing protein	-2.41535	0.5333	4.52906	5.92469e-06	5.68504e-05
PFL_RS21540	PFL_RS21540	glutathione peroxidase (PFL_4245)	-1.99687	0.4414	4.52395	6.06964e-06	5.80793e-05
PFL_RS33335	PFL_RS33335	hypothetical protein	-2.44746	0.542858	4.50847	6.52956e-06	6.19663e-05
PFL_RS00200	PFL_RS00200	DUF883 family protein	-1.27137	0.282722	4.4969	6.89512e-06	6.53282e-05
PFL_RS14645	PFL_RS14645	SRPBCC family protein	-1.46204	0.325315	4.49424	6.98183e-06	6.60413e-05
PFL_RS04720	hisD	histidinol dehydrogenase	-2.55832	0.569556	4.49178	7.06318e-06	6.66873e-05
PFL_RS09365	PFL_RS09365	alpha-L-glutamate ligase-like protein	-3.45822	0.770118	4.4905	7.10553e-06	6.67735e-05
PFL_RS00940	PFL_RS00940	hypothetical protein	-4.36108	0.975553	4.47036	7.80871e-06	7.30247e-05
PFL_RS30840	tssJ	type VI secretion system lipoprotein TssJ	-5.55165	1.24229	4.46887	7.86336e-06	7.32982e-05
PFL_RS18040	PFL_RS18040	ABC transporter permease	-2.08838	0.469095	4.45193	8.51009e-06	7.89441e-05
PFL_RS03000	azu	azurin	-1.81628	0.408078	4.45081	8.55471e-06	7.92306e-05
PFL_RS30830	ditU1	DotU family type VI secretion system protein	-6.55674	1.47518	4.44471	8.80113e-06	8.13822e-05
PFL_RS31180	PFL_RS31180	homocysteine S-methyltransferase family protein	-3.78009	0.851665	4.43847	9.05988e-06	8.35072e-05
PFL_RS10450	accD	acetyl-CoA carboxylase,C carboxyltransferase subunit beta	-1.81359	0.409685	4.42678	9.5649e-06	8.76023e-05
PFL_RS14405	PFL_RS14405	DUF4381 domain-containing protein	-6.56328	1.4847	4.42062	9.84204e-06	8.99977e-05
PFL_RS04290	nusA	transcription termination factor NusA	-1.67192	0.378792	4.41383	1.01558e-05	9.25732e-05
PFL_RS15425	PFL_RS15425	phospholipid carrier-dependent glycosyltransferase	-2.45218	0.557193	4.40095	1.07779e-05	9.77809e-05
PFL_RS28135	PFL_RS28135	hypothetical protein	-7.0375	1.6012	4.39515	1.10697e-05	0.00010027
PFL_RS05655	PFL_RS05655	phospholipase D-like domain-containing protein	-3.75043	0.854537	4.38885	1.13953e-05	0.000102985
PFL_RS05560	rplS	50S ribosomal protein L19	-2.69342	0.613726	4.38864	1.14062e-05	0.000102985
PFL_RS21190	PFL_RS21190	zinc ABC transporter substrate-binding protein	-2.59377	0.591061	4.38832	1.1423e-05	0.000102985
PFL_RS26610	mksF	Mks condensin complex protein MksF	-1.52327	0.348195	4.37477	1.21558e-05	0.000109251
PFL_RS28310	tuf	elongation factor Tu	-1.94703	0.446011	4.36543	1.26875e-05	0.000113852
PFL_RS17410	PFL_RS17410	hypothetical protein	-2.06215	0.472432	4.36497	1.27141e-05	0.000113914
PFL_RS09865	PFL_RS09865	glyceraldehyde-3-phosphate dehydrogenase	-1.60718	0.368632	4.35987	1.30141e-05	0.000116061
PFL_RS26030	PFL_RS26030	M48 family metallopeptidase	-1.83373	0.420953	4.35615	1.3237e-05	0.000117867
PFL_RS17905	PFL_RS17905	hypothetical protein	-6.29562	1.44965	4.34285	1.40647e-05	0.000124469
PFL_RS05650	PFL_RS05650	DNA repair ATPase	-1.31983	0.30508	4.32618	1.51716e-05	0.000134058
PFL_RS25240	fdx	ISC system 2Fe-2S type ferredoxin	-2.77992	0.64362	4.31919	1.56601e-05	0.000138163
PFL_RS03575	PFL_RS03575	MaoC/PaaZ C-terminal domain-containing protein	-1.58018	0.366291	4.31399	1.60333e-05	0.00014124
PFL_RS31395	PFL_RS31395	CDP-alcohol phosphatidyltransferase family protein	-2.63259	0.610745	4.31046	1.62918e-05	0.000143298
PFL_RS28185	rpsD	30S ribosomal protein S4	-1.93635	0.449288	4.30981	1.63394e-05	0.000143499
PFL_RS21450	PFL_RS21450	acyltransferase	-1.76111	0.409283	4.3029	1.68577e-05	0.000147601
PFL_RS24715	PFL_RS24715	peroxiredoxin (Alkyl hydroperoxide reductase) PFL_4857 ahpB	-1.91679	0.445577	4.30182	1.69404e-05	0.0001481
PFL_RS02725	PFL_RS02725	TolC family outer membrane protein	-1.20866	0.281481	4.29392	1.75544e-05	0.000153004
PFL_RS06005	PFL_RS06005	OmpH family outer membrane protein	-2.0935	0.488589	4.28479	1.82911e-05	0.000159185
PFL_RS30820	tagF	type VI secretion system-associated protein TagF	-4.85268	1.13344	4.28138	1.85738e-05	0.000161402
PFL_RS28265	rplP	50S ribosomal protein L16	-2.15066	0.503283	4.27327	1.92626e-05	0.000167135
PFL_RS31910	PFL_RS31910	AAA family ATPase	-1.78097	0.417042	4.27048	1.95054e-05	0.000168989
PFL_RS22505	PFL_RS22505	C40 family peptidase	-2.24804	0.526945	4.26618	1.98844e-05	0.000172014
PFL_RS16205	PFL_RS16205	AprI/Inh family metalloprotease inhibitor	-2.20862	0.51836	4.26078	2.03718e-05	0.000175966
PFL_RS31400	PFL_RS31400	bifunctional alpha/beta hydrolase/class I SAM-dependent methyltransferase	-2.01588	0.473712	4.2555	2.08584e-05	0.000179631
PFL_RS12515	PFL_RS12515	DNA polymerase II	-1.48041	0.347968	4.25443	2.09578e-05	0.000180218
PFL_RS24950	PFL_RS24950	papain-like cysteine protease family protein	-4.25544	1.00076	4.25223	2.11654e-05	0.000181733
PFL_RS02610	rfaP	lipopolysaccharide core heptose(I) kinase RfaP	-2.92563	0.691402	4.23144	2.32202e-05	0.000198784
PFL_RS19275	PFL_RS19275	IS5/IS1182 family transposase	-3.10114	0.734767	4.22058	2.43677e-05	0.000208299
PFL_RS28320	rpsG	30S ribosomal protein S7	-1.86459	0.442329	4.2154	2.49339e-05	0.000212823
PFL_RS31185	PFL_RS31185	ABC transporter substrate-binding protein	-3.05143	0.724772	4.2102	2.55148e-05	0.000217139
PFL_RS20065	PFL_RS20065	anti-sigma factor	-3.01502	0.716398	4.20858	2.56985e-05	0.00021838
PFL_RS14010	PFL_RS14010	TonB-dependent receptor	-2.46413	0.587559	4.19384	2.74271e-05	0.000232045
PFL_RS24780	glpD	glycerol-3-phosphate dehydrogenase	-1.43438	0.342302	4.1904	2.78469e-05	0.000234907
PFL_RS19755	cspD	cold shock domain-containing protein CspD	-1.79559	0.428714	4.18833	2.81016e-05	0.00023671
PFL_RS02580	aceF	dihydrolipoyllysine-residue acetyltransferase	-1.17787	0.281284	4.18749	2.82058e-05	0.000237242
PFL_RS12385	PFL_RS12385	oxaloacetate decarboxylase	-1.8714	0.447665	4.18036	2.91043e-05	0.000244442
PFL_RS12210	PFL_RS12210	NAD(P)-dependent alcohol dehydrogenase	-2.42832	0.582145	4.17133	3.02826e-05	0.000252866
PFL_RS01235	PFL_RS01235	methionine ABC transporter permease	-2.54317	0.610757	4.16396	3.12777e-05	0.000260047
PFL_RS17405	PFL_RS17405	hypothetical protein	-1.16316	0.279368	4.16355	3.13338e-05	0.000260138
PFL_RS16105	PFL_RS16105	MetQ/NlpA family ABC transporter substrate-binding protein	-3.30037	0.79391	4.15711	3.22294e-05	0.00026684
PFL_RS17440	PFL_RS17440	alpha/beta hydrolase	-1.4309	0.345043	4.14701	3.36848e-05	0.000278056
PFL_RS30800	PFL_RS30800	ABC transporter permease	-5.96164	1.4408	4.13774	3.50749e-05	0.000289118
PFL_RS28175	rplQ	50S ribosomal protein L17	-1.92276	0.46475	4.1372	3.51565e-05	0.000289377
PFL_RS06335	PFL_RS06335	AcvB/VirJ family lysyl-phosphatidylglycerol hydrolase	-1.46485	0.355217	4.12383	3.72625e-05	0.000305405
PFL_RS30080	ssuD	FMNH2-dependent alkanesulfonate monooxygenase	-2.51503	0.612103	4.10883	3.97667e-05	0.000324546
PFL_RS19155	PFL_RS19155	DUF4410 domain-containing protein	-1.83771	0.447638	4.10535	4.03709e-05	0.000328548
PFL_RS25205	hisS	histidine--tRNA ligase	-1.40178	0.341819	4.10095	4.11453e-05	0.000334378
PFL_RS14400	PFL_RS14400	VWA domain-containing protein	-4.83521	1.17946	4.0995	4.14035e-05	0.000336003
PFL_RS21115	PFL_RS21115	AAA family ATPase	-1.71549	0.419549	4.08889	4.33442e-05	0.000350766
PFL_RS31495	PFL_RS31495	F0F1 ATP synthase subunit epsilon	-1.62135	0.396981	4.0842	4.42298e-05	0.000356932
PFL_RS18075	PFL_RS18075	peptidylprolyl isomerase	-1.70853	0.419088	4.07678	4.56641e-05	0.000367478
PFL_RS28035	PFL_RS28035	ABC transporter ATP-binding protein	-1.50005	0.3683	4.0729	4.64309e-05	0.000373128
PFL_RS28270	rpsC	30S ribosomal protein S3	-1.79589	0.441011	4.07221	4.65688e-05	0.000373716
PFL_RS06555	PFL_RS06555	DUF2282 domain-containing protein	-3.36678	0.827819	4.06705	4.7612e-05	0.000381028
PFL_RS08430	motD	flagellar motor protein MotD	-1.34471	0.330609	4.06736	4.75485e-05	0.000381028
PFL_RS11370	PFL_RS11370	ABC transporter substrate-binding protein	-1.40078	0.344723	4.06348	4.83467e-05	0.000386372
PFL_RS17735	PFL_RS17735	DUF1852 domain-containing protein	-2.53525	0.62583	4.05102	5.09943e-05	0.000405286
PFL_RS28240	rplE	50S ribosomal protein L5	-1.76006	0.434708	4.04883	5.14749e-05	0.000408542
PFL_RS22460	PFL_RS22460	cobyric acid synthase	-1.8622	0.459986	4.04838	5.15737e-05	0.000408764
PFL_RS09115	PFL_RS09115	PfkB family carbohydrate kinase	-2.70593	0.668562	4.04738	5.17934e-05	0.00040882
PFL_RS19235	PFL_RS19235	hypothetical protein	-2.2794	0.563479	4.04522	5.22746e-05	0.000412055
PFL_RS17135	ahpC	alkyl hydroperoxide reductase subunit C	-1.92801	0.476664	4.0448	5.23688e-05	0.000412234
PFL_RS27925	PFL_RS27925	DUF2135 domain-containing protein	-1.80455	0.446629	4.04037	5.33672e-05	0.000418382
PFL_RS14390	PFL_RS14390	BatD family protein	-4.53596	1.12277	4.03996	5.34602e-05	0.000418542
PFL_RS14375	PFL_RS14375	fused MFS/spermidine synthase	-2.1911	0.544746	4.02224	5.76467e-05	0.000448882
PFL_RS28530	PFL_RS28530	ABC transporter substrate-binding protein	-2.89454	0.719932	4.02057	5.80579e-05	0.000451474
PFL_RS02255	PFL_RS02255	malic enzyme-like NAD(P)-binding protein	-1.62132	0.403592	4.01722	5.88891e-05	0.000457322
PFL_RS32895	PFL_RS32895	hypothetical protein	-6.01177	1.49696	4.01599	5.91965e-05	0.000458896
PFL_RS16110	PFL_RS16110	isopenicillin N synthase family oxygenase	-3.96611	0.988968	4.01035	6.06286e-05	0.000468937
PFL_RS07100	PFL_RS07100	DUF4142 domain-containing protein	-3.12102	0.779341	4.00469	6.2098e-05	0.000478546
PFL_RS20795	PFL_RS20795	siderophore-interacting protein	-1.0748	0.268446	4.00377	6.23397e-05	0.0004796
PFL_RS19910	PFL_RS19910	HlyD family efflux transporter periplasmic adaptor subunit	-1.70546	0.426878	3.9952	6.4641e-05	0.000495982
PFL_RS01615	PFL_RS01615	hypothetical protein	-3.00988	0.754347	3.99004	6.60615e-05	0.000506208
PFL_RS25500	PFL_RS25500	hypothetical protein	-1.45628	0.365176	3.98789	6.66626e-05	0.000510137
PFL_RS24450	PFL_RS24450	MFS transporter	-2.61888	0.656997	3.98614	6.71557e-05	0.000513229
PFL_RS31370	PFL_RS31370	membrane protein	-1.59749	0.40315	3.96253	7.41602e-05	0.000561554
PFL_RS07325	PFL_RS07325	DegQ family serine endoprotease	-1.19656	0.302067	3.96124	7.45619e-05	0.000563118
PFL_RS21960	PFL_RS21960	BolA family protein	-1.62068	0.409263	3.96	7.49498e-05	0.000565307
PFL_RS01160	PFL_RS01160	energy transducer TonB	-6.35312	1.6048	3.95882	7.53213e-05	0.000567368
PFL_RS03510	PFL_RS03510	DUF3613 domain-containing protein	-5.65356	1.42883	3.95678	7.59661e-05	0.000571479
PFL_RS20730	PFL_RS20730	efflux transporter outer membrane subunit	-2.08081	0.526473	3.95237	7.73812e-05	0.000580611
PFL_RS25630	cyoA	ubiquinol oxidase subunit II	-3.29951	0.834954	3.95173	7.75891e-05	0.000581414
PFL_RS10875	PFL_RS10875	GDL motif peptide-associated radical SAM/SPASM maturase	-5.13865	1.30498	3.93772	8.2258e-05	0.000614009
PFL_RS32405	atpE	F0F1 ATP synthase subunit C	-1.95552	0.496881	3.93558	8.29959e-05	0.000617918
PFL_RS18625	PFL_RS18625	hypothetical protein	-1.62851	0.414139	3.93227	8.41464e-05	0.000625676
PFL_RS21095	PFL_RS21095	acyl-CoA dehydrogenase family protein	-5.41305	1.38272	3.91477	9.04887e-05	0.000668527
PFL_RS28260	rpmC	50S ribosomal protein L29	-2.14338	0.549752	3.89881	9.66668e-05	0.000710532
PFL_RS31515	PFL_RS31515	F0F1 ATP synthase subunit delta	-1.57888	0.405727	3.89148	9.96341e-05	0.000730482
PFL_RS32415	rnpA	ribonuclease P protein component	-1.95699	0.50338	3.88769	0.000101202	0.000741032
PFL_RS00210	PFL_RS00210	DUF1161 domain-containing protein	-1.15134	0.29624	3.88651	0.000101694	0.000743693
PFL_RS15785	PFL_RS15785	hypothetical protein	-1.04294	0.26891	3.8784	0.000105146	0.000766026
PFL_RS32420	rpmH	50S ribosomal protein L34	-1.77174	0.457101	3.87602	0.000106177	0.000772562
PFL_RS10375	PFL_RS10375	thioesterase family protein	-1.66141	0.428991	3.87283	0.00010758	0.000781782
PFL_RS20610	PFL_RS20610	sulfite exporter TauE/SafE family protein	-1.5764	0.40717	3.87161	0.00010812	0.000784718
PFL_RS08290	PFL_RS08290	Hpt domain-containing protein	-1.13436	0.293296	3.86764	0.000109895	0.000795604
PFL_RS15900	PFL_RS15900	hypothetical protein	-2.20171	0.569712	3.8646	0.000111273	0.000803563
PFL_RS01050	PFL_RS01050	fatty acid desaturase	-2.49082	0.646615	3.85209	0.000117112	0.000842567
PFL_RS29925	ilvA	threonine ammonia-lyase,C biosynthetic	-1.37538	0.357001	3.8526	0.000116868	0.000842567
PFL_RS11760	PFL_RS11760	AbrB family transcriptional regulator	-3.52536	0.915387	3.85123	0.000117526	0.000844488
PFL_RS31415	PFL_RS31415	lysophospholipid acyltransferase family protein	-3.2116	0.834323	3.84935	0.000118432	0.000847834
PFL_RS28105	PFL_RS28105	TatD family hydrolase	-3.1856	0.82825	3.84618	0.000119976	0.000857135
PFL_RS28375	tuf	elongation factor Tu	-1.65558	0.432002	3.83235	0.000126923	0.000903017
PFL_RS14385	PFL_RS14385	HAD family hydrolase	-3.94861	1.03059	3.83139	0.000127419	0.000904316
PFL_RS19290	PFL_RS19290	hypothetical protein	-2.26169	0.590288	3.83151	0.00012736	0.000904316
PFL_RS17325	PFL_RS17325	helix-turn-helix domain-containing protein	-1.63191	0.426416	3.82704	0.000129695	0.000917087
PFL_RS04710	murA	UDP-N-acetylglucosamine 1-carboxyvinyltransferase	-1.21432	0.317605	3.82336	0.000131646	0.000929737
PFL_RS13355	PFL_RS13355	hypothetical protein	-2.1536	0.563994	3.81848	0.000134277	0.000946006
PFL_RS27055	rplU	50S ribosomal protein L21	-2.2006	0.576413	3.81775	0.000134675	0.000947652
PFL_RS24955	PFL_RS24955	hypothetical protein	-2.50436	0.658013	3.80595	0.000141261	0.000990373
PFL_RS12500	PFL_RS12500	antibiotic biosynthesis monooxygenase	-2.18412	0.574601	3.80111	0.00014405	0.0010064
PFL_RS16800	PFL_RS16800	DUF2252 domain-containing protein	-2.80321	0.738426	3.79619	0.000146936	0.00102518
PFL_RS14200	PFL_RS14200	extracellular solute-binding protein	-2.23865	0.59031	3.79234	0.000149237	0.00103872
PFL_RS28280	rpsS	30S ribosomal protein S19	-1.86586	0.494207	3.77547	0.000159706	0.0011036
PFL_RS03410	accC	acetyl-CoA carboxylase biotin carboxylase subunit	-1.4259	0.377819	3.77403	0.000160632	0.00110867
PFL_RS28245	rplX	50S ribosomal protein L24	-1.75477	0.465367	3.77073	0.000162774	0.00112077
PFL_RS01400	tauA	taurine ABC transporter substrate-binding protein	-3.19464	0.848264	3.76609	0.000165827	0.00113502
PFL_RS11325	PFL_RS11325	APC family permease	-1.59676	0.423907	3.76676	0.000165382	0.00113502
PFL_RS27840	PFL_RS27840	glycosyltransferase family 4 protein	-1.48864	0.39525	3.76632	0.000165673	0.00113502
PFL_RS04315	pnp	polyribonucleotide nucleotidyltransferase	-1.31013	0.347822	3.76666	0.000165449	0.00113502
PFL_RS05455	purL	phosphoribosylformylglycinamidine synthase	-1.25646	0.33368	3.76548	0.000166231	0.00113518
PFL_RS28275	rplV	50S ribosomal protein L22	-2.04253	0.543359	3.75908	0.000170542	0.00116316
PFL_RS28300	rplC	50S ribosomal protein L3	-1.81764	0.483752	3.75738	0.000171704	0.00116831
PFL_RS03145	PFL_RS03145	ShlB/FhaC/HecB family hemolysin secretion/activation protein	-1.89192	0.50364	3.75649	0.000172314	0.00117109
PFL_RS31505	atpG	F0F1 ATP synthase subunit gamma	-1.65623	0.441365	3.75252	0.000175068	0.00118701
PFL_RS16695	PFL_RS16695	sensor domain-containing diguanylate cyclase	-1.18076	0.314837	3.75038	0.000176568	0.00119577
PFL_RS21130	PFL_RS21130	hypothetical protein	-2.015	0.538001	3.74534	0.000180148	0.00121859
PFL_RS17625	PFL_RS17625	isochorismate lyase	-2.6143	0.698348	3.74355	0.000181439	0.00122588
PFL_RS24415	pyk	pyruvate kinase	-1.05047	0.281439	3.73248	0.000189603	0.00127954
PFL_RS16735	PFL_RS16735	VOC family protein	-1.29672	0.347829	3.72805	0.000192968	0.00130073
PFL_RS14425	PFL_RS14425	DUF2092 domain-containing protein	-4.82805	1.29848	3.71823	0.000200625	0.00134762
PFL_RS24620	groL	chaperonin GroEL	-1.10801	0.298121	3.71664	0.000201893	0.00135456
PFL_RS14985	PFL_RS14985	hypothetical protein	-1.39905	0.377737	3.70378	0.000212413	0.00142019
PFL_RS02940	rpsF	30S ribosomal protein S6	-2.30549	0.622523	3.70346	0.00021268	0.00142033
PFL_RS20755	PFL_RS20755	aminotransferase class V-fold PLP-dependent enzyme	-1.03837	0.280438	3.70268	0.000213337	0.00142224
PFL_RS25010	PFL_RS25010	glucose/quinate/shikimate family membrane-bound PQQ-dependent dehydrogenase	-1.8219	0.492925	3.6961	0.000218934	0.00145703
PFL_RS07465	PFL_RS07465	3-hydroxyacyl-CoA dehydrogenase NAD-binding domain-containing protein	-5.0168	1.36136	3.68515	0.000228571	0.00151599
PFL_RS32385	PFL_RS32385	AlgP family protein	-1.18581	0.321782	3.68514	0.000228581	0.00151599
PFL_RS18960	PFL_RS18960	hypothetical protein	-1.95943	0.533432	3.67325	0.000239481	0.00158283
PFL_RS21315	PFL_RS21315	pyrimidine/purine nucleoside phosphorylase	-1.02339	0.278781	3.67094	0.00024166	0.0015954
PFL_RS09040	fabG	3-oxoacyl-ACP reductase FabG	-1.47837	0.403029	3.66816	0.000244305	0.00160917
PFL_RS13115	PFL_RS13115	DUF2789 domain-containing protein	-1.24889	0.340592	3.66683	0.000245576	0.0016157
PFL_RS09370	PFL_RS09370	inactive transglutaminase family protein	-1.87847	0.512987	3.66182	0.000250427	0.00164387
PFL_RS28475	PFL_RS28475	histidine triad nucleotide-binding protein	-1.85035	0.505746	3.65866	0.000253537	0.00165863
PFL_RS25035	PFL_RS25035	response regulator transcription factor	-2.41677	0.661044	3.656	0.000256183	0.00167404
PFL_RS00710	PFL_RS00710	ABC transporter substrate-binding protein	-2.1169	0.57944	3.65336	0.000258831	0.00168943
PFL_RS02475	mscK	mechanosensitive channel MscK	-1.06576	0.293233	3.63451	0.000278515	0.0018138
PFL_RS16765	PFL_RS16765	ribonuclease T2	-1.82215	0.501613	3.63258	0.000280604	0.00182276
PFL_RS02895	PFL_RS02895	adenylosuccinate synthase	-1.02771	0.28292	3.63251	0.000280677	0.00182276
PFL_RS28045	PFL_RS28045	DUF3299 domain-containing protein	-1.73495	0.4781	3.62885	0.00028469	0.00184569
PFL_RS26240	PFL_RS26240	50S ribosomal protein L25/general stress protein Ctc	-2.10304	0.580874	3.62048	0.000294061	0.00190217
PFL_RS28355	rplK	50S ribosomal protein L11	-2.00228	0.555385	3.60522	0.000311892	0.0020085
PFL_RS27430	PFL_RS27430	alpha/beta fold hydrolase	-2.60213	0.721965	3.60423	0.000313084	0.00201393
PFL_RS28325	rpsL	30S ribosomal protein S12	-1.70216	0.47265	3.6013	0.000316626	0.00203445
PFL_RS18525	PFL_RS18525	SCP2 sterol-binding domain-containing protein	-1.91501	0.532029	3.59945	0.000318894	0.00204447
PFL_RS02645	PFL_RS02645	PIG-L family deacetylase	-1.05028	0.292292	3.59327	0.000326554	0.00208893
PFL_RS05805	PFL_RS05805	DUF4398 domain-containing protein	-1.1869	0.330662	3.58947	0.000331354	0.00211729
PFL_RS06010	lpxD	UDP-3-O-(3-hydroxymyristoyl)glucosamine N-acyltransferase	-1.78524	0.499133	3.57669	0.000347974	0.00221857
PFL_RS22570	cysM	cysteine synthase CysM	-1.08718	0.304016	3.57606	0.000348808	0.00222144
PFL_RS21605	PFL_RS21605	hypothetical protein	-1.42442	0.398499	3.57446	0.000350953	0.00223264
PFL_RS21085	msuE	FMN reductase	-2.66374	0.745419	3.57348	0.000352265	0.00223851
PFL_RS29315	PFL_RS29315	phosphoglycerate kinase	-1.23728	0.347089	3.56473	0.000364237	0.0023095
PFL_RS31340	thrS	threonine--tRNA ligase	-1.61451	0.453451	3.5605	0.000370155	0.00234415
PFL_RS04715	hisG	ATP phosphoribosyltransferase	-1.70469	0.481729	3.53869	0.000402115	0.0025413
PFL_RS28190	rpsK	30S ribosomal protein S11	-1.67984	0.474824	3.53782	0.000403439	0.00254409
PFL_RS03545	cpaB	Flp pilus assembly protein CpaB	-1.28201	0.362354	3.53801	0.000403155	0.00254409
PFL_RS29260	PFL_RS29260	NAD(P)/FAD-dependent oxidoreductase	-2.71984	0.769256	3.53567	0.000406737	0.00256209
PFL_RS14410	PFL_RS14410	DUF58 domain-containing protein	-6.58198	1.86264	3.53369	0.000409799	0.00257295
PFL_RS15070	PFL_RS15070	transporter substrate-binding domain-containing protein	-1.08299	0.306567	3.53265	0.000411418	0.00258031
PFL_RS23545	PFL_RS23545	RDD family protein	-1.02896	0.291814	3.52608	0.000421767	0.00263947
PFL_RS10410	PFL_RS10410	class I SAM-dependent methyltransferase	-1.7984	0.511143	3.51839	0.000434174	0.00271418
PFL_RS15385	arnB	UDP-4-amino-4-deoxy-L-arabinose aminotransferase	-2.04239	0.580924	3.51575	0.000438507	0.00273261
PFL_RS28250	rplN	50S ribosomal protein L14	-1.60476	0.456451	3.51573	0.000438544	0.00273261
PFL_RS06715	PFL_RS06715	DUF1641 domain-containing protein	-2.04741	0.582529	3.51469	0.000440264	0.00274037
PFL_RS09460	PFL_RS09460	OmpA family protein	-1.61475	0.461443	3.49936	0.000466379	0.00289045
PFL_RS18635	PFL_RS18635	SRPBCC family protein	-1.40554	0.402158	3.495	0.000474058	0.00293174
PFL_RS28125	PFL_RS28125	hypothetical protein	-2.64126	0.755825	3.49453	0.000474889	0.00293374
PFL_RS06015	fabZ	3-hydroxyacyl-ACP dehydratase FabZ	-1.36971	0.392393	3.49066	0.000481823	0.00296388
PFL_RS00010	dnaN	DNA polymerase III subunit beta	-1.25191	0.358845	3.48872	0.000485334	0.0029823
PFL_RS00070	glyS	glycine--tRNA ligase subunit beta	-1.8736	0.5379	3.48317	0.000495505	0.00303188
PFL_RS06550	PFL_RS06550	DUF692 domain-containing protein	-1.63576	0.469593	3.48336	0.000495161	0.00303188
PFL_RS14690	PFL_RS14690	PepSY domain-containing protein	-1.19603	0.343364	3.48326	0.000495339	0.00303188
PFL_RS15390	arnC	undecaprenyl-phosphate 4-deoxy-4-formamido-L-arabinose transferase	-2.39256	0.688163	3.47674	0.000507551	0.00309574
PFL_RS25270	iscR	Fe-S cluster assembly transcriptional regulator IscR	-1.41809	0.407935	3.47628	0.000508429	0.00309782
PFL_RS03195	ureC	urease subunit alpha	-1.23291	0.355465	3.46844	0.00052348	0.00317611
PFL_RS16320	PFL_RS16320	LysR family transcriptional regulator	-2.15458	0.621474	3.46688	0.00052653	0.00319126
PFL_RS27860	PFL_RS27860	hypothetical protein	-2.39145	0.690812	3.46179	0.000536589	0.0032454
PFL_RS15420	PFL_RS15420	UDP-glucose/GDP-mannose dehydrogenase family protein	-2.65276	0.766831	3.45938	0.000541428	0.00327125
PFL_RS09035	fabD	ACP S-malonyltransferase	-1.55921	0.451625	3.45246	0.000555503	0.00334577
PFL_RS04965	PFL_RS04965	DUF3509 domain-containing protein	-2.31644	0.672013	3.44702	0.000566816	0.00340326
PFL_RS22005	PFL_RS22005	osmoprotectant NAGGN system M42 family peptidase	-2.70554	0.787906	3.43383	0.000595113	0.00355756
PFL_RS13610	PFL_RS13610	hypothetical protein	-1.93713	0.564905	3.42913	0.000605517	0.00360933
PFL_RS02640	PFL_RS02640	antimicrobial resistance protein Mig-14	-1.05521	0.308386	3.42171	0.000622293	0.0037055
PFL_RS29395	metF	methylenetetrahydrofolate reductase [NAD(P)H]	-1.49163	0.436771	3.41514	0.000637484	0.00378814
PFL_RS28110	eboE	metabolite traffic protein EboE	-3.3056	0.968631	3.41265	0.000643339	0.003819
PFL_RS15245	PFL_RS15245	hypothetical protein	-1.2772	0.374286	3.41236	0.000644041	0.00381924
PFL_RS03620	PFL_RS03620	multidrug effflux MFS transporter	-2.02347	0.593292	3.41058	0.000648248	0.00382845
PFL_RS26250	ychF	redox-regulated ATPase YchF	-1.38862	0.407131	3.41075	0.000647835	0.00382845
PFL_RS16555	pepN	aminopeptidase N	-1.22427	0.35895	3.41069	0.00064799	0.00382845
PFL_RS21400	PFL_RS21400	lipid II flippase MurJ	-5.38898	1.58092	3.40876	0.000652598	0.00384626
PFL_RS26730	PFL_RS26730	iron ABC transporter permease	-1.71876	0.506082	3.3962	0.000683281	0.00400664
PFL_RS12525	PFL_RS12525	hypothetical protein	-1.61256	0.475638	3.39031	0.00069813	0.0040854
PFL_RS30315	rho	transcription termination factor Rho	-1.54599	0.457126	3.38198	0.000719653	0.00420709
PFL_RS30940	PFL_RS30940	rubredoxin	-2.16389	0.64048	3.37855	0.000728698	0.00425135
PFL_RS17655	PFL_RS17655	ABC transporter ATP-binding protein	-2.36641	0.700678	3.37732	0.00073197	0.00426613
PFL_RS03445	PFL_RS03445	translation initiation factor Sui1	-1.71291	0.508665	3.36747	0.00075862	0.00440809
PFL_RS02190	PFL_RS02190	phasin family protein	-1.09035	0.324046	3.3648	0.000765996	0.00444201
PFL_RS01240	PFL_RS01240	ATP-binding cassette domain-containing protein	-4.49169	1.33708	3.35931	0.00078136	0.00452656
PFL_RS28235	rpsN	30S ribosomal protein S14	-1.18381	0.352795	3.35552	0.000792163	0.00457536
PFL_RS32630	PFL_RS32630	hypothetical protein	-1.79667	0.53558	3.35463	0.000794721	0.00458554
PFL_RS25620	PFL_RS25620	cytochrome o ubiquinol oxidase subunit III	-2.61329	0.779396	3.35296	0.000799521	0.00460403
PFL_RS21060	PFL_RS21060	2-hydroxychromene-2-carboxylate isomerase	-1.93387	0.577169	3.35062	0.000806322	0.00463856
PFL_RS05555	trmD	tRNA (guanosine(37)-N1)-methyltransferase TrmD	-1.9005	0.568544	3.34274	0.000829562	0.00474388
PFL_RS11950	PFL_RS11950	hypothetical protein	-1.76948	0.529393	3.34246	0.000830398	0.00474396
PFL_RS27645	mrdA	penicillin-binding protein 2	-1.19793	0.359111	3.33582	0.000850483	0.00484431
PFL_RS20260	tig	trigger factor	-1.53639	0.461814	3.32686	0.00087829	0.00498792
PFL_RS12505	PFL_RS12505	amidohydrolase	-1.24114	0.375547	3.30488	0.000950159	0.0053644
PFL_RS27495	PFL_RS27495	DUF2788 domain-containing protein	-2.20072	0.668743	3.29082	0.000998953	0.00563437
PFL_RS04430	PFL_RS04430	ABC transporter permease	-1.92127	0.584453	3.2873	0.00101155	0.00568871
PFL_RS32925	PFL_RS32925	hypothetical protein	-1.97932	0.602673	3.28423	0.0010226	0.00572856
PFL_RS29955	serA	phosphoglycerate dehydrogenase	-1.37913	0.42072	3.27803	0.00104535	0.00583335
PFL_RS03605	PFL_RS03605	heavy metal translocating P-type ATPase	-3.09353	0.943836	3.27762	0.00104688	0.00583447
PFL_RS05545	rpsP	30S ribosomal protein S16	-1.78329	0.544112	3.27743	0.00104758	0.00583447
PFL_RS09125	PFL_RS09125	hypothetical protein	-2.39411	0.731868	3.27123	0.00107081	0.00594096
PFL_RS10440	truA	tRNA pseudouridine(38-40) synthase TruA	-1.6279	0.49761	3.27145	0.00106999	0.00594096
PFL_RS24910	PFL_RS24910	type B 50S ribosomal protein L31	-1.5897	0.486028	3.27081	0.00107242	0.00594414
PFL_RS06950	PFL_RS06950	rhodanese-related sulfurtransferase	-3.94152	1.20683	3.266	0.00109077	0.00604004
PFL_RS14580	PFL_RS14580	acyl-CoA dehydrogenase	-4.24036	1.29868	3.26514	0.00109409	0.00604937
PFL_RS08715	PFL_RS08715	dienelactone hydrolase family protein	-2.20061	0.675307	3.25869	0.00111929	0.00617431
PFL_RS28345	rplJ	50S ribosomal protein L10	-1.76882	0.543162	3.25652	0.00112787	0.00621566
PFL_RS24395	PFL_RS24395	MoxR family ATPase	-3.12247	0.958973	3.25606	0.0011297	0.00621982
PFL_RS01165	PFL_RS01165	MotA/TolQ/ExbB proton channel family protein	-1.08893	0.334852	3.25196	0.00114611	0.00628616
PFL_RS13310	miaE	tRNA isopentenyl-2-thiomethyl-A-37 hydroxylase MiaE	-1.47277	0.45306	3.25072	0.00115114	0.00630774
PFL_RS31405	PFL_RS31405	phosphatase PAP2/dual specificity phosphatase family protein	-2.33868	0.722226	3.23815	0.00120309	0.00656126
PFL_RS20740	PFL_RS20740	SMI1/KNR4 family protein	-1.13018	0.349352	3.23508	0.00121607	0.00661953
PFL_RS28460	PFL_RS28460	nitronate monooxygenase family protein	-1.15088	0.35579	3.23472	0.00121764	0.00662183
PFL_RS10880	PFL_RS10880	DUF1842 domain-containing protein	-5.2328	1.6184	3.23332	0.00122359	0.00663986
PFL_RS03380	purD	phosphoribosylamine--glycine ligase	-2.49479	0.771633	3.23313	0.0012244	0.00663986
PFL_RS15290	PFL_RS15290	SCO family protein	-1.52174	0.471659	3.22636	0.00125375	0.0067799
PFL_RS25505	PFL_RS25505	DUF3592 domain-containing protein	-1.44547	0.448645	3.22185	0.00127364	0.00686175
PFL_RS31570	mnmE	tRNA uridine-5-carboxymethylaminomethyl(34) synthesis GTPase MnmE	-1.12684	0.350098	3.21862	0.00128807	0.00692007
PFL_RS28100	PFL_RS28100	EboA domain-containing protein	-3.94823	1.22855	3.21374	0.0013102	0.00703245
PFL_RS28305	rpsJ	30S ribosomal protein S10	-1.49519	0.465375	3.21288	0.00131413	0.00704695
PFL_RS24175	PFL_RS24175	general stress protein	-1.38365	0.431505	3.20657	0.00134329	0.00717663
PFL_RS09155	PFL_RS09155	electron transfer flavoprotein subunit beta/FixA family protein	-1.19268	0.372326	3.20333	0.00135848	0.0072444
PFL_RS15240	PFL_RS15240	hypothetical protein	-1.40637	0.43916	3.20241	0.00136285	0.00725427
PFL_RS05880	PFL_RS05880	YbaY family lipoprotein	-2.06081	0.643861	3.20071	0.00137091	0.00728557
PFL_RS06540	PFL_RS06540	DoxX family protein	-1.65976	0.518874	3.19878	0.0013801	0.00732584
PFL_RS14465	tpx	thiol peroxidase	-1.80777	0.565207	3.19843	0.00138179	0.00732806
PFL_RS20615	PFL_RS20615	membrane protein	-2.66888	0.836685	3.18982	0.00142361	0.00752907
PFL_RS29515	PFL_RS29515	Hpt domain-containing protein	-1.48724	0.466582	3.18751	0.00143504	0.00758256
PFL_RS04420	PFL_RS04420	ABC transporter permease	-2.30834	0.726072	3.17922	0.00147674	0.00777743
PFL_RS08710	htpG	molecular chaperone HtpG	-1.05704	0.332495	3.1791	0.00147731	0.00777743
PFL_RS16440	efeB	iron uptake transporter deferrochelatase/peroxidase subunit	-3.70985	1.16759	3.17734	0.00148631	0.00780347
PFL_RS08075	rluB	23S rRNA pseudouridine(2605) synthase RluB	-1.51214	0.476096	3.17612	0.00149257	0.00782923
PFL_RS18035	yejB	microcin C ABC transporter permease YejB	-1.57358	0.496363	3.17023	0.00152319	0.00796087
PFL_RS32145	oprI	outer membrane lipoprotei OprI	-1.40088	0.444592	3.15093	0.00162749	0.00847529
PFL_RS28625	PFL_RS28625	LPS-assembly protein LptD	-1.15212	0.367048	3.13889	0.00169588	0.00879966
PFL_RS26900	PFL_RS26900	LuxR family transcriptional regulator	-1.1849	0.377824	3.13612	0.00171197	0.00885926
PFL_RS12880	PFL_RS12880	aliphatic sulfonate ABC transporter substrate-binding protein	-2.22794	0.713514	3.12248	0.00179334	0.00921422
PFL_RS15345	PFL_RS15345	aldehyde dehydrogenase family protein	-2.31069	0.740299	3.12129	0.00180063	0.00924035
PFL_RS18020	PFL_RS18020	3-deoxy-7-phosphoheptulonate synthase	-3.0673	0.98301	3.12032	0.00180658	0.0092575
PFL_RS07555	PFL_RS07555	D-2-hydroxyacid dehydrogenase	-2.81907	0.906533	3.10973	0.00187259	0.00957025
PFL_RS15920	PFL_RS15920	GNAT family N-acetyltransferase	-1.70273	0.549406	3.09922	0.00194028	0.00989868
PFL_RS30550	PFL_RS30550	phosphatidylinositol-specific phospholipase C domain-containing protein	-1.17709	0.379841	3.09891	0.00194237	0.0099006
PFL_RS11280	PFL_RS11280	FAD-binding oxidoreductase	-2.04082	0.658894	3.09734	0.00195263	0.00994412
PFL_RS02965	PFL_RS02965	YgiQ family radical SAM protein	-1.15015	0.371852	3.09304	0.00198119	0.0100807
PFL_RS32270	PFL_RS32270	endonuclease NucS domain-containing protein	-1.63826	0.529763	3.09243	0.00198525	0.0100924
PFL_RS29345	PFL_RS29345	DUF1090 domain-containing protein	-1.62779	0.52746	3.08608	0.00202813	0.0102923
PFL_RS27995	PFL_RS27995	riboflavin synthase	-1.07561	0.349473	3.0778	0.00208535	0.0105271
PFL_RS18315	PFL_RS18315	LuxR C-terminal-related transcriptional regulator	-1.84116	0.600568	3.0657	0.00217158	0.0109146
PFL_RS17640	PFL_RS17640	non-ribosomal peptide synthetase	-2.2623	0.738665	3.06269	0.00219357	0.0110156
PFL_RS27990	ribBA	bifunctional 3,C4-dihydroxy-2-butanone-4-phosphate synthase/GTP cyclohydrolase II	-1.49882	0.489556	3.0616	0.00220161	0.0110367
PFL_RS23040	PFL_RS23040	PepSY domain-containing protein	-2.60987	0.857149	3.04483	0.00232814	0.0116306
PFL_RS31520	PFL_RS31520	F0F1 ATP synthase subunit B	-1.40025	0.461401	3.03478	0.00240713	0.0119941
PFL_RS27900	PFL_RS27900	DUF2135 domain-containing protein	-1.19887	0.395481	3.03141	0.00243411	0.0121076
PFL_RS21185	PFL_RS21185	metal ABC transporter permease	-1.59451	0.527438	3.02313	0.00250173	0.0124225
PFL_RS28180	rpoA	DNA-directed RNA polymerase subunit alpha	-1.42995	0.473636	3.01909	0.00253539	0.0125465
PFL_RS20760	PFL_RS20760	formylglycine-generating enzyme family protein	-1.61424	0.534787	3.01847	0.00254054	0.0125612
PFL_RS27975	thiL	thiamine-phosphate kinase	-1.5322	0.508089	3.01562	0.00256458	0.0126584
PFL_RS20405	PFL_RS20405	patatin-like phospholipase family protein	-2.60818	0.865671	3.0129	0.00258763	0.0127286
PFL_RS14640	PFL_RS14640	copper resistance system multicopper oxidase	-2.23469	0.742532	3.00956	0.00261626	0.0128585
PFL_RS06185	PFL_RS06185	phage baseplate assembly protein	-2.19309	0.729689	3.00551	0.00265137	0.0130089
PFL_RS24975	PFL_RS24975	siderophore-interacting protein	-1.66975	0.556654	2.99962	0.00270318	0.0132405
PFL_RS28255	rpsQ	30S ribosomal protein S17	-1.83284	0.611428	2.99764	0.00272081	0.0133156
PFL_RS00020	gyrB	DNA topoisomerase (ATP-hydrolyzing) subunit B	-1.25388	0.418396	2.99688	0.00272762	0.0133376
PFL_RS10385	PFL_RS10385	Hsp20 family protein	-1.13206	0.377783	2.99659	0.00273019	0.0133388
PFL_RS24585	PFL_RS24585	DUF1513 domain-containing protein	-1.47187	0.491705	2.9934	0.00275885	0.0134561
PFL_RS14550	PFL_RS14550	alpha/beta hydrolase	-2.64258	0.884395	2.98801	0.00280804	0.0136614
PFL_RS01390	tauC	taurine ABC transporter permease TauC	-2.70398	0.90684	2.98176	0.00286596	0.0139314
PFL_RS19970	PFL_RS19970	YegP family protein	-1.88893	0.636382	2.96823	0.00299523	0.0144987
PFL_RS30235	PFL_RS30235	DUF4442 domain-containing protein	-1.22453	0.413156	2.96385	0.00303817	0.0146942
PFL_RS29810	PFL_RS29810	L-cystine transporter	-1.36651	0.461304	2.96227	0.00305375	0.0147449
PFL_RS02300	PFL_RS02300	AAA family ATPase	-1.15363	0.389433	2.96234	0.00305313	0.0147449
PFL_RS05595	thrC	threonine synthase	-1.07965	0.364566	2.96146	0.00306182	0.0147715
PFL_RS31325	hisI	phosphoribosyl-AMP cyclohydrolase	-2.05454	0.69453	2.95817	0.00309467	0.0148555
PFL_RS20925	PFL_RS20925	HAD-IA family hydrolase	-1.4952	0.506536	2.9518	0.00315925	0.0151402
PFL_RS08675	sucD	succinate--CoA ligase subunit alpha	-1.30141	0.44098	2.95117	0.00316571	0.0151546
PFL_RS10895	PFL_RS10895	HAD family phosphatase	-1.25426	0.425029	2.951	0.00316749	0.0151546
PFL_RS14485	PFL_RS14485	efflux transporter outer membrane subunit	-2.24325	0.760495	2.94972	0.00318058	0.015192
PFL_RS19805	aceA	isocitrate lyase	-1.19501	0.405195	2.94923	0.00318568	0.0152038
PFL_RS29310	PFL_RS29310	hypothetical protein	-1.08953	0.369742	2.94674	0.00321139	0.0152886
PFL_RS19200	PFL_RS19200	hypothetical protein	-3.48496	1.18368	2.94416	0.00323829	0.0154039
PFL_RS02245	rpmE	50S ribosomal protein L31	-1.40737	0.478769	2.93956	0.0032868	0.0155961
PFL_RS00715	PFL_RS00715	ABC transporter ATP-binding protein	-2.46348	0.839765	2.93353	0.00335127	0.0158759
PFL_RS28210	rpmD	50S ribosomal protein L30	-1.47689	0.503757	2.93174	0.00337065	0.0159415
PFL_RS21050	PFL_RS21050	TetR/AcrR family transcriptional regulator	-1.31594	0.448823	2.93198	0.00336808	0.0159415
PFL_RS04670	PFL_RS04670	HAD family hydrolase	-1.70539	0.58194	2.93053	0.00338387	0.0159909
PFL_RS14795	PFL_RS14795	sigma-54 dependent transcriptional regulator	-1.9221	0.659701	2.9136	0.00357289	0.0168428
PFL_RS05240	ribD	bifunctional diaminohydroxyphosphoribosylaminopyrimidine deaminase/5-amino-6-(5-phosphoribosylamino)uracil reductase RibD	-4.0722	1.40066	2.90734	0.00364516	0.0170858
PFL_RS10545	PFL_RS10545	DUF2214 family protein	-1.92874	0.663289	2.90784	0.00363931	0.0170858
PFL_RS07735	PFL_RS07735	RNA polymerase sigma factor	-1.46195	0.503323	2.90459	0.00367732	0.017209
PFL_RS14085	PFL_RS14085	type I polyketide synthase	-1.5318	0.527698	2.9028	0.00369843	0.0172653
PFL_RS29940	PFL_RS29940	SdiA-regulated domain-containing protein	-1.74448	0.60138	2.90079	0.00372222	0.0173623
PFL_RS13500	PFL_RS13500	alpha/beta hydrolase	-1.18639	0.409396	2.8979	0.00375673	0.0175092
PFL_RS05960	rpsB	30S ribosomal protein S2	-1.45093	0.501788	2.89151	0.00383393	0.0178258
PFL_RS25845	rpsI	30S ribosomal protein S9	-1.53236	0.53081	2.88683	0.00389148	0.0180642
PFL_RS26575	PFL_RS26575	hypothetical protein	-1.34263	0.46539	2.88495	0.00391472	0.0181575
PFL_RS19165	PFL_RS19165	hypothetical protein	-1.40747	0.488468	2.88139	0.00395926	0.0183199
PFL_RS27315	PFL_RS27315	hypothetical protein	-1.3253	0.460834	2.87588	0.00402896	0.0186126
PFL_RS28205	rplO	50S ribosomal protein L15	-1.33876	0.466392	2.87045	0.00409885	0.0188449
PFL_RS05905	dapE	succinyl-diaminopimelate desuccinylase	-1.20263	0.419448	2.86717	0.00414158	0.0189809
PFL_RS03625	PFL_RS03625	zinc-binding alcohol dehydrogenase family protein	-2.30147	0.804938	2.85918	0.00424733	0.0194192
PFL_RS16750	PFL_RS16750	methyl-accepting chemotaxis protein	-1.42327	0.498613	2.85445	0.00431114	0.0196954
PFL_RS32055	PFL_RS32055	DNA cytosine methyltransferase	-1.53147	0.536786	2.85304	0.00433028	0.0197672
PFL_RS26795	panC	pantoate--beta-alanine ligase	-1.61932	0.567662	2.85261	0.00433619	0.0197761
PFL_RS00135	PFL_RS00135	NADPH:quinone reductase	-1.25722	0.440796	2.85217	0.00434225	0.0197761
PFL_RS32350	rpsU	30S ribosomal protein S21	-1.5132	0.530675	2.85146	0.00435193	0.0198033
PFL_RS05630	PFL_RS05630	YjfI family protein	-1.09955	0.386033	2.84835	0.00439472	0.0199823
PFL_RS30185	PFL_RS30185	type III polyketide synthase	-1.99032	0.699396	2.84577	0.00443039	0.0201128
PFL_RS13960	PFL_RS13960	class I SAM-dependent methyltransferase	-3.61053	1.26937	2.84434	0.00445029	0.0201714
PFL_RS01315	PFL_RS01315	TonB-dependent receptor	-1.22696	0.431359	2.84441	0.00444941	0.0201714
PFL_RS14120	PFL_RS14120	HlyD family efflux transporter periplasmic adaptor subunit	-2.23696	0.790134	2.83111	0.00463865	0.0209556
PFL_RS11260	PFL_RS11260	lipocalin-like domain-containing protein	-2.19142	0.775271	2.82665	0.00470374	0.021187
PFL_RS31435	PFL_RS31435	hypothetical protein	-1.99214	0.705257	2.8247	0.00473252	0.0213
PFL_RS27045	cgtA	Obg family GTPase CgtA	-1.10506	0.391658	2.8215	0.00477995	0.02148
PFL_RS25200	PFL_RS25200	tetratricopeptide repeat protein	-1.0434	0.369899	2.82078	0.00479069	0.0215115
PFL_RS00060	PFL_RS00060	lysophospholipid acyltransferase family protein	-1.65409	0.587052	2.81761	0.00483819	0.021691
PFL_RS06765	PFL_RS06765	metalloregulator ArsR/SmtB family transcription factor	-2.7715	0.984583	2.81489	0.00487933	0.0218585
PFL_RS24140	PFL_RS24140	zinc-dependent alcohol dehydrogenase	-1.17816	0.419055	2.81146	0.00493165	0.0220415
PFL_RS26590	rimI	ribosomal protein S18-alanine N-acetyltransferase	-1.24924	0.444651	2.80948	0.00496218	0.0221266
PFL_RS26365	PFL_RS26365	membrane protein	-1.93105	0.688313	2.80548	0.00502415	0.0223511
PFL_RS22455	cobU	bifunctional adenosylcobinamide kinase/adenosylcobinamide-phosphate guanylyltransferase	-1.53487	0.548273	2.79947	0.00511863	0.0226492
PFL_RS11505	mnmH	tRNA 2-selenouridine(34) synthase MnmH	-1.25775	0.449795	2.79628	0.00516945	0.0228565
PFL_RS18285	PFL_RS18285	IclR family transcriptional regulator	-1.92527	0.688638	2.79577	0.00517762	0.0228751
PFL_RS28200	secY	preprotein translocase subunit SecY	-1.42503	0.511501	2.78598	0.00533668	0.0235418
PFL_RS31190	PFL_RS31190	amino acid ABC transporter permease	-2.67456	0.962594	2.77849	0.00546119	0.0240542
PFL_RS06000	bamA	outer membrane protein assembly factor BamA	-1.33578	0.481074	2.77667	0.00549196	0.0241713
PFL_RS04440	PFL_RS04440	hypothetical protein	-1.03805	0.37425	2.77368	0.0055426	0.024357
PFL_RS14980	PFL_RS14980	HNH endonuclease signature motif containing protein	-2.44272	0.882581	2.7677	0.0056453	0.0247895
PFL_RS13280	PFL_RS13280	cysteine hydrolase family protein	-2.12317	0.767223	2.76734	0.00565157	0.0247982
PFL_RS28000	ribD	bifunctional diaminohydroxyphosphoribosylaminopyrimidine deaminase/5-amino-6-(5-phosphoribosylamino)uracil reductase RibD	-1.89568	0.686271	2.7623	0.00573964	0.0251463
PFL_RS05995	rseP	sigma E protease regulator RseP	-1.0233	0.371065	2.75774	0.00582019	0.0254799
PFL_RS13165	PFL_RS13165	K+/H+ antiporter subunit F	-1.12117	0.406955	2.75502	0.0058689	0.0256737
PFL_RS31905	PFL_RS31905	DUF4435 domain-containing protein	-1.42553	0.517741	2.75336	0.00589867	0.0257843
PFL_RS30745	PFL_RS30745	hypothetical protein	-1.39815	0.509235	2.74559	0.00604022	0.0263035
PFL_RS00470	PFL_RS00470	hypothetical protein	-1.09447	0.398679	2.74524	0.00604663	0.0263115
PFL_RS05310	PFL_RS05310	alpha/beta hydrolase	-1.74596	0.639093	2.73193	0.00629644	0.0273779
PFL_RS05080	PFL_RS05080	DMT family transporter	-1.16768	0.427918	2.72875	0.00635753	0.0275604
PFL_RS04510	PFL_RS04510	hypothetical protein	-1.5595	0.572884	2.72219	0.00648506	0.0280501
PFL_RS18460	PFL_RS18460	CbtB-domain containing protein	-1.4692	0.540111	2.72018	0.00652473	0.0282005
PFL_RS06485	PFL_RS06485	EstA family serine hydrolase	-1.19213	0.43858	2.71817	0.00656451	0.02833
PFL_RS25615	cyoD	cytochrome o ubiquinol oxidase subunit IV	-2.2753	0.83833	2.71409	0.00664581	0.0286167
PFL_RS00535	PFL_RS00535	CitMHS family transporter	-1.60369	0.591013	2.71346	0.00665851	0.02865
PFL_RS26380	PFL_RS26380	GNAT family N-acetyltransferase	-1.66116	0.612484	2.71216	0.00668456	0.0287192
PFL_RS15260	PFL_RS15260	enoyl-CoA hydratase-related protein	-1.0172	0.375283	2.7105	0.0067182	0.0288208
PFL_RS26685	PFL_RS26685	YqcC family protein	-1.46027	0.539094	2.70875	0.0067538	0.028898
PFL_RS03615	PFL_RS03615	cation transporter	-1.77804	0.656752	2.70733	0.00678272	0.028947
PFL_RS11285	PFL_RS11285	VOC family protein	-1.37243	0.508061	2.70131	0.00690678	0.0293895
PFL_RS18860	PFL_RS18860	Dyp-type peroxidase	-1.22337	0.453073	2.70015	0.00693079	0.0294699
PFL_RS12370	PFL_RS12370	suppressor of fused domain protein	-1.37872	0.51144	2.69576	0.00702279	0.0297952
PFL_RS11320	PFL_RS11320	arginine N-succinyltransferase	-2.46761	0.91707	2.69076	0.00712902	0.0301351
PFL_RS22495	PFL_RS22495	sorbosone dehydrogenase family protein	-1.03278	0.385175	2.68132	0.00733313	0.0308398
PFL_RS05225	PFL_RS05225	efflux RND transporter periplasmic adaptor subunit	-3.79395	1.416	2.67934	0.00737677	0.0310007
PFL_RS15440	PFL_RS15440	LysR family transcriptional regulator	-1.82714	0.682342	2.67774	0.00741205	0.0311037
PFL_RS28215	rpsE	30S ribosomal protein S5	-1.24679	0.466755	2.6712	0.00755817	0.0316708
PFL_RS31005	pstA	phosphate ABC transporter permease PstA	-1.52591	0.572337	2.6661	0.00767378	0.0321319
PFL_RS12470	PFL_RS12470	FAD-binding oxidoreductase	-2.6643	0.99962	2.66531	0.00769179	0.0321839
PFL_RS02230	PFL_RS02230	SPOR domain-containing protein	-1.17235	0.44038	2.66213	0.00776485	0.0324426
PFL_RS16445	efeO	iron uptake system protein EfeO	-2.30936	0.867628	2.66169	0.00777484	0.0324608
PFL_RS15750	pnuC	nicotinamide riboside transporter PnuC	-1.07221	0.403015	2.66048	0.00780302	0.0325321
PFL_RS07260	PFL_RS07260	tripartite tricarboxylate transporter TctB family protein	-4.66255	1.75456	2.6574	0.00787462	0.0327263
PFL_RS26595	PFL_RS26595	hypothetical protein	-1.63246	0.614454	2.65676	0.00788949	0.0327263
PFL_RS17615	PFL_RS17615	Imm30 family immunity protein	-1.20942	0.455138	2.65726	0.00787781	0.0327263
PFL_RS07000	PFL_RS07000	FAD-dependent oxidoreductase	-2.7391	1.03292	2.65179	0.00800662	0.0331408
PFL_RS06060	eno	phosphopyruvate hydratase	-1.14332	0.432652	2.64259	0.00822757	0.0340065
PFL_RS16635	PFL_RS16635	glycerophosphodiester phosphodiesterase family protein	-1.23741	0.468988	2.63846	0.00832844	0.0343496
PFL_RS21235	PFL_RS21235	alpha/beta fold hydrolase	-2.16602	0.822535	2.63335	0.00845474	0.0347976
PFL_RS09720	PFL_RS09720	CPBP family intramembrane glutamic endopeptidase	-1.82104	0.691527	2.63336	0.00845454	0.0347976
PFL_RS33195	PFL_RS33195	hypothetical protein	-1.55874	0.59229	2.63172	0.00849549	0.0349138
PFL_RS04705	PFL_RS04705	BolA family protein	-1.89545	0.722557	2.62326	0.00870932	0.0356403
PFL_RS19100	PFL_RS19100	hypothetical protein	-1.17777	0.449491	2.62022	0.00878719	0.035908
PFL_RS11600	PFL_RS11600	DUF1615 domain-containing protein	-1.77716	0.679664	2.61476	0.00892905	0.0364103
PFL_RS05250	PFL_RS05250	GTP cyclohydrolase II	-3.65475	1.40112	2.60846	0.0090951	0.037009
PFL_RS04415	PFL_RS04415	ABC transporter ATP-binding protein	-1.34029	0.514047	2.60733	0.00912509	0.0371048
PFL_RS09220	PFL_RS09220	transglutaminase family protein	-1.60611	0.616315	2.60599	0.00916089	0.037198
PFL_RS07090	PFL_RS07090	LysE family translocator	-1.44525	0.555574	2.60136	0.00928559	0.0375458
PFL_RS02595	waaF	lipopolysaccharide heptosyltransferase II	-1.65338	0.635915	2.6	0.0093224	0.0376683
PFL_RS03860	PFL_RS03860	helix-turn-helix domain-containing protein	-1.01139	0.389377	2.59747	0.00939141	0.037894
PFL_RS04045	PFL_RS04045	RidA family protein	-3.90798	1.50873	2.59025	0.00959066	0.0386709
PFL_RS11500	selD	selenide,C water dikinase SelD	-1.27677	0.493307	2.58819	0.00964823	0.0388488
PFL_RS17650	PFL_RS17650	ABC transporter ATP-binding protein	-3.09796	1.20333	2.57449	0.0100388	0.0403091
PFL_RS01180	PFL_RS01180	sigma 54-interacting transcriptional regulator	-3.18127	1.24294	2.55946	0.0104835	0.0418324
PFL_RS32675	PFL_RS32675	alkaline phosphatase D family protein	-2.58606	1.01123	2.55733	0.010548	0.0420319
PFL_RS25660	PFL_RS25660	hypothetical protein	-2.21353	0.866365	2.55497	0.0106198	0.0422597
PFL_RS06965	PFL_RS06965	ABC transporter permease	-2.31894	0.908152	2.55347	0.0106656	0.0423806
PFL_RS13655	PFL_RS13655	hypothetical protein	-1.24746	0.488758	2.55231	0.0107011	0.0424658
PFL_RS20320	PFL_RS20320	DUF1993 domain-containing protein	-1.27637	0.503874	2.53311	0.0113056	0.0445584
PFL_RS31375	PFL_RS31375	cation-translocating P-type ATPase	-1.703	0.672712	2.53154	0.0113562	0.0447271
PFL_RS11830	PFL_RS11830	cupin domain-containing protein	-2.69228	1.06446	2.52924	0.0114309	0.0449905
PFL_RS21230	dsbG	thiol:disulfide interchange protein DsbG	-1.12153	0.444161	2.52505	0.0115681	0.0453758
PFL_RS14415	PFL_RS14415	AAA family ATPase	-2.17227	0.860405	2.5247	0.0115797	0.0453904
PFL_RS19895	PFL_RS19895	peptidylprolyl isomerase	-1.21063	0.479601	2.52425	0.0115947	0.0454095
PFL_RS01910	secB	protein-export chaperone SecB	-1.58874	0.630209	2.52097	0.0117031	0.0457188
PFL_RS03765	recB	exodeoxyribonuclease V subunit beta	-1.22912	0.487708	2.52019	0.0117291	0.0457896
PFL_RS28095	PFL_RS28095	UbiA family prenyltransferase	-4.96611	1.97155	2.51888	0.0117728	0.0458982
PFL_RS06755	PFL_RS06755	alkene reductase	-2.28531	0.90724	2.51897	0.0117699	0.0458982
PFL_RS11560	hemB	porphobilinogen synthase	-1.85145	0.73753	2.51034	0.0120616	0.0468658
PFL_RS31550	rsmG	16S rRNA (guanine(527)-N(7))-methyltransferase RsmG	-1.26612	0.504515	2.50958	0.0120875	0.0469031
PFL_RS25530	PFL_RS25530	HIT family protein	-1.25532	0.501224	2.5045	0.0122623	0.0474856
PFL_RS14475	PFL_RS14475	MdtB/MuxB family multidrug efflux RND transporter permease subunit	-1.09502	0.438888	2.495	0.0125958	0.048614
PFL_RS30300	PFL_RS30300	gamma-glutamylcyclotransferase	-1.10504	0.443417	2.49211	0.0126987	0.0489454
PFL_RS03500	PFL_RS03500	prepilin peptidase	-1.0792	0.433702	2.48835	0.0128338	0.0493345
PFL_RS06875	PFL_RS06875	ribbon-helix-helix domain-containing protein	-1.10981	0.446681	2.48456	0.0129712	0.0497961
PFL_RS30230	PFL_RS30230	2-octaprenyl-3-methyl-6-methoxy-1,C4-benzoquinol hydroxylase	-1.74012	0.70048	2.48418	0.0129849	0.0498159
PFL_RS25445	PFL_RS25445	MFS transporter	-1.18471	0.47719	2.48268	0.0130399	0.0499935
PFL_RS32295	PFL_RS32295	glycosyltransferase family 2 protein	-1.28247	0.517007	2.48057	0.0131171	0.0502562
PFL_RS03675	PFL_RS03675	SDR family oxidoreductase	-1.44431	0.582761	2.47839	0.0131977	0.0505315
PFL_RS01170	PFL_RS01170	biopolymer transporter ExbD	-1.03879	0.419277	2.47757	0.0132279	0.0506135
PFL_RS31775	PFL_RS31775	hypothetical protein	-1.57411	0.635712	2.47614	0.0132811	0.0507736
PFL_RS28340	rplL	50S ribosomal protein L7/L12	-1.35012	0.545721	2.474	0.0133608	0.0510205
PFL_RS27590	holA	DNA polymerase III subunit delta	-1.8471	0.74936	2.4649	0.013705	0.0520933
PFL_RS29700	rsmD	16S rRNA (guanine(966)-N(2))-methyltransferase RsmD	-2.58139	1.04983	2.45887	0.0139374	0.0528377
PFL_RS06760	PFL_RS06760	MFS transporter	-1.79505	0.730204	2.45829	0.0139601	0.0528887
PFL_RS31575	yidC	membrane protein insertase YidC	-1.3744	0.559576	2.45615	0.0140434	0.0531298
PFL_RS27050	rpmA	50S ribosomal protein L27	-1.21426	0.496042	2.44789	0.0143695	0.0541553
PFL_RS02660	PFL_RS02660	glycosyltransferase	-1.24021	0.508616	2.43839	0.0147527	0.0553827
PFL_RS18690	imuA	translesion DNA synthesis-associated protein ImuA	-2.78663	1.14343	2.43708	0.0148063	0.0555114
PFL_RS14565	PFL_RS14565	glycosyltransferase	-1.53509	0.63036	2.43526	0.014881	0.0556964
PFL_RS07855	PFL_RS07855	hypothetical protein	-2.67379	1.09816	2.43479	0.0149003	0.055719
PFL_RS18865	PFL_RS18865	FdhF/YdeP family oxidoreductase	-1.43014	0.587573	2.43399	0.0149336	0.0557715
PFL_RS28350	rplA	50S ribosomal protein L1	-1.14874	0.472593	2.43073	0.0150686	0.0562393
PFL_RS05920	PFL_RS05920	SufE family protein	-2.41525	0.993889	2.4301	0.0150946	0.0562634
PFL_RS31760	PFL_RS31760	PIG-L family deacetylase	-1.23382	0.508122	2.4282	0.0151741	0.0564139
PFL_RS24000	PFL_RS24000	ferritin-like domain-containing protein	-1.05014	0.43244	2.42842	0.0151648	0.0564139
PFL_RS17630	PFL_RS17630	alpha/beta fold hydrolase	-3.36085	1.38929	2.41912	0.015558	0.0574392
PFL_RS24260	PFL_RS24260	YebC/PmpR family DNA-binding transcriptional regulator	-1.8235	0.753748	2.41924	0.0155529	0.0574392
PFL_RS05635	PFL_RS05635	PspA/IM30 family protein	-1.65337	0.683468	2.41909	0.0155593	0.0574392
PFL_RS24215	pal	peptidoglycan-associated lipoprotein Pal	-1.14523	0.474723	2.41241	0.0158475	0.0583537
PFL_RS22465	cobD	threonine-phosphate decarboxylase CobD	-1.12609	0.467189	2.41035	0.0159372	0.0586091
PFL_RS16485	nudC	NAD(+) diphosphatase	-1.42695	0.59233	2.40905	0.015994	0.0587804
PFL_RS32490	rpmJ	50S ribosomal protein L36	-1.2488	0.519338	2.4046	0.0161902	0.0594258
PFL_RS08030	PFL_RS08030	response regulator transcription factor	-1.43156	0.595872	2.40246	0.0162853	0.059737
PFL_RS14110	PFL_RS14110	alpha/beta fold hydrolase	-2.4327	1.01444	2.39807	0.0164815	0.0603034
PFL_RS15055	PFL_RS15055	HEAT repeat domain-containing protein	-2.07421	0.86879	2.38747	0.0169648	0.0618363
PFL_RS09745	pdxB	4-phosphoerythronate dehydrogenase PdxB	-1.7871	0.749921	2.38305	0.0171701	0.0623152
PFL_RS25910	rfbH	lipopolysaccharide biosynthesis protein RfbH	-1.14284	0.479571	2.38305	0.0171699	0.0623152
PFL_RS30510	PFL_RS30510	secondary thiamine-phosphate synthase enzyme YjbQ	-1.04122	0.437241	2.38133	0.0172503	0.0625215
PFL_RS06165	PFL_RS06165	phage tail tube protein	-1.68522	0.707985	2.38031	0.0172983	0.062656
PFL_RS11545	PFL_RS11545	glutathione binding-like protein	-1.01288	0.4259	2.37822	0.0173965	0.0629327
PFL_RS11780	PFL_RS11780	DUF2867 domain-containing protein	-3.89756	1.64483	2.36958	0.0178084	0.0642216
PFL_RS17620	PFL_RS17620	isochorismate synthase	-3.23387	1.3725	2.35618	0.0184639	0.0660488
PFL_RS03055	PFL_RS03055	SDR family oxidoreductase	-1.5216	0.645742	2.35636	0.0184552	0.0660488
PFL_RS24765	PFL_RS24765	MIP/aquaporin family protein	-1.49419	0.636017	2.34929	0.0188092	0.0670346
PFL_RS22795	PFL_RS22795	hypothetical protein	-1.29209	0.550847	2.34564	0.0189944	0.0675277
PFL_RS05550	rimM	ribosome maturation factor RimM	-1.15162	0.491018	2.34538	0.0190076	0.0675331
PFL_RS30370	PFL_RS30370	mechanosensitive ion channel family protein	-2.23213	0.953063	2.34206	0.0191778	0.0680959
PFL_RS06390	dcd	dCTP deaminase	-1.20625	0.51514	2.34159	0.0192016	0.0681384
PFL_RS16810	nudK	GDP-mannose pyrophosphatase NudK	-1.80973	0.775268	2.33432	0.0195788	0.069264
PFL_RS01280	PFL_RS01280	D-cysteine desulfhydrase	-1.63291	0.701368	2.32818	0.0199025	0.0701511
PFL_RS16290	PFL_RS16290	helix-turn-helix domain-containing protein	-1.49108	0.642922	2.31923	0.0203827	0.0715814
PFL_RS16570	PFL_RS16570	rhomboid family intramembrane serine protease	-1.05071	0.453294	2.31795	0.0204518	0.0717803
PFL_RS26975	PFL_RS26975	PilX N-terminal domain-containing pilus assembly protein	-1.45745	0.629972	2.31352	0.0206938	0.0724535
PFL_RS03405	prmA	50S ribosomal protein L11 methyltransferase	-2.00637	0.86818	2.311	0.0208326	0.0728952
PFL_RS21595	PFL_RS21595	DUF1127 domain-containing protein	-2.25732	0.978283	2.30743	0.0210306	0.0735435
PFL_RS28030	PFL_RS28030	DUF2796 domain-containing protein	-1.11678	0.485144	2.30195	0.0213379	0.0744826
PFL_RS16565	PFL_RS16565	DUF1315 family protein	-1.51608	0.659997	2.29711	0.0216127	0.0752595
PFL_RS21895	serC	3-phosphoserine/phosphohydroxythreonine transaminase	-1.01622	0.442461	2.29674	0.0216335	0.0752865
PFL_RS00495	PFL_RS00495	ABC-type transport auxiliary lipoprotein family protein	-1.73595	0.757641	2.29126	0.0219484	0.0762445
PFL_RS31540	PFL_RS31540	ParB/RepB/Spo0J family partition protein	-1.05802	0.462791	2.28617	0.0222445	0.076949
PFL_RS24580	PFL_RS24580	imelysin family protein	-1.84558	0.807771	2.28478	0.0223257	0.0771834
PFL_RS26995	PFL_RS26995	GspH/FimT family protein	-1.37995	0.605621	2.27857	0.0226924	0.0782637
PFL_RS02775	PFL_RS02775	TIGR02281 family clan AA aspartic protease	-1.37958	0.606124	2.27606	0.0228423	0.0786865
PFL_RS30665	rpmB	50S ribosomal protein L28	-1.27159	0.559114	2.27429	0.0229483	0.0789576
PFL_RS03340	cobJ	precorrin-3B C(17)-methyltransferase	-1.97115	0.869257	2.26763	0.0233519	0.0800597
PFL_RS00920	PFL_RS00920	hypothetical protein	-1.43441	0.63281	2.26673	0.0234065	0.0801516
PFL_RS04425	PFL_RS04425	glycine betaine ABC transporter substrate-binding protein	-1.43971	0.635822	2.26433	0.0235536	0.0804168
PFL_RS06830	PFL_RS06830	phosphatidylserine/phosphatidylglycerophosphate/cardiolipin synthase family protein	-1.01572	0.448549	2.26446	0.0235456	0.0804168
PFL_RS07250	PFL_RS07250	AbrB family transcriptional regulator	-2.63138	1.16422	2.26021	0.0238081	0.0811741
PFL_RS26190	murI	glutamate racemase	-1.05392	0.46691	2.25722	0.0239941	0.0815828
PFL_RS14595	PFL_RS14595	malto-oligosyltrehalose synthase	-1.26983	0.5628	2.25628	0.0240531	0.0817351
PFL_RS28195	rpsM	30S ribosomal protein S13	-1.20755	0.535836	2.25358	0.0242228	0.0822151
PFL_RS27850	PFL_RS27850	ABC transporter ATP-binding protein	-1.20928	0.536675	2.25328	0.0242412	0.0822292
PFL_RS07745	PFL_RS07745	OprO/OprP family phosphate-selective porin	-2.17618	0.966677	2.2512	0.0243728	0.08253
PFL_RS15915	chrA	chromate efflux transporter	-1.9576	0.870543	2.24871	0.0245307	0.0829672
PFL_RS06025	lpxB	lipid-A-disaccharide synthase	-1.04992	0.468101	2.24294	0.0249005	0.0840701
PFL_RS16760	dapA	4-hydroxy-tetrahydrodipicolinate synthase	-1.93794	0.864362	2.24205	0.024958	0.0842016
PFL_RS13160	PFL_RS13160	Na+/H+ antiporter subunit G	-1.34563	0.600567	2.2406	0.0250523	0.0843851
PFL_RS07345	PFL_RS07345	peroxiredoxin (PFL_1455) bacterioferritin	-1.27263	0.567975	2.24065	0.0250489	0.0843851
PFL_RS27775	ppa	inorganic diphosphatase	-1.17654	0.526258	2.23568	0.0253728	0.085365
PFL_RS24380	PFL_RS24380	stage II sporulation protein M	-1.18646	0.534066	2.22157	0.0263124	0.0881666
PFL_RS24205	queE	7-carboxy-7-deazaguanine synthase QueE	-1.64009	0.74182	2.21091	0.0270424	0.0903501
PFL_RS19695	cysG	siroheme synthase CysG	-1.11437	0.504523	2.20876	0.0271911	0.0907418
PFL_RS06870	PFL_RS06870	DJ-1/PfpI family protein	-1.04201	0.472112	2.20713	0.0273047	0.0910683
PFL_RS13560	PFL_RS13560	hypothetical protein	-1.37334	0.622609	2.20579	0.0273988	0.0912239
PFL_RS23590	PFL_RS23590	GNAT family N-acetyltransferase	-1.10866	0.503415	2.20227	0.0276462	0.0917651
PFL_RS16680	PFL_RS16680	ABC transporter ATP-binding protein	-1.01562	0.461199	2.20212	0.0276568	0.0917651
PFL_RS20845	PFL_RS20845	TIGR01777 family oxidoreductase	-2.12678	0.966996	2.19937	0.0278517	0.0923056
PFL_RS09855	PFL_RS09855	CsiV family protein	-1.034	0.470274	2.19872	0.0278981	0.0924066
PFL_RS31530	atpB	F0F1 ATP synthase subunit A	-1.12055	0.509913	2.19754	0.027982	0.0926312
PFL_RS04690	mlaD	outer membrane lipid asymmetry maintenance protein MlaD	-1.11439	0.508342	2.19221	0.0283647	0.0937366
PFL_RS16685	fabI	enoyl-ACP reductase FabI	-1.72968	0.790413	2.18832	0.0286464	0.094367
PFL_RS29520	PFL_RS29520	methyl-accepting chemotaxis protein	-1.06079	0.484946	2.18744	0.0287106	0.094367
PFL_RS19685	PFL_RS19685	glycosyl transferase family protein	-1.46898	0.672552	2.18419	0.0289483	0.0949045
PFL_RS11335	PFL_RS11335	glutamine synthetase family protein	-2.87902	1.31837	2.18378	0.0289782	0.0949484
PFL_RS14355	PFL_RS14355	tetratricopeptide repeat protein	-1.40547	0.643797	2.1831	0.0290287	0.095006
PFL_RS13270	PFL_RS13270	2-hydroxyacid dehydrogenase	-2.46004	1.12751	2.18183	0.029122	0.0952574
PFL_RS29035	PFL_RS29035	serine hydroxymethyltransferase	-1.55233	0.712287	2.17936	0.029305	0.0955849
PFL_RS09605	PFL_RS09605	YbaB/EbfC family nucleoid-associated protein	-1.02072	0.468323	2.17953	0.0292923	0.0955849
PFL_RS12155	PFL_RS12155	alpha-ketoglutarate-dependent dioxygenase AlkB	-1.83737	0.843961	2.17708	0.0294745	0.0960837
PFL_RS28115	PFL_RS28115	nucleotide pyrophosphatase/phosphodiesterase family protein	-1.91464	0.87998	2.17578	0.029572	0.0963469
PFL_RS31940	PFL_RS31940	Com family DNA-binding transcriptional regulator	-1.59671	0.734229	2.17468	0.029654	0.0965492
PFL_RS13870	PFL_RS13870	hypothetical protein	-1.99018	0.916375	2.1718	0.0298709	0.0970481
PFL_RS06205	PFL_RS06205	putative phage tail protein	-2.44788	1.12875	2.16866	0.0301083	0.0975521
PFL_RS21925	PFL_RS21925	YciK family oxidoreductase	-1.16605	0.538133	2.16684	0.0302473	0.0978837
PFL_RS16880	PFL_RS16880	3-oxo-tetronate kinase	-1.60598	0.742434	2.16313	0.0305311	0.0985348
PFL_RS13570	PFL_RS13570	helix-turn-helix transcriptional regulator	-4.80298	2.22161	2.16194	0.030623	0.0987122
PFL_RS16455	pssA	CDP-diacylglycerol--serine O-phosphatidyltransferase	-1.18862	0.5499	2.16152	0.0306552	0.0987608
PFL_RS02400	PFL_RS02400	aromatic amino acid ammonia-lyase	-3.98147	1.84315	2.16014	0.0307616	0.0989929
PFL_RS24945	PFL_RS24945	alpha/beta hydrolase	-2.55443	1.18302	2.15925	0.0308308	0.0990498
PFL_RS15880	PFL_RS15880	HAD family hydrolase	-1.53921	0.712756	2.15951	0.0308103	0.0990498
PFL_RS16450	PFL_RS16450	MFS transporter	-3.96302	1.83704	2.15729	0.0309834	0.0992595
PFL_RS07080	PFL_RS07080	hypothetical protein	-2.03311	0.942474	2.1572	0.03099	0.0992595
PFL_RS21180	PFL_RS21180	metal ABC transporter ATP-binding protein	-1.99042	0.922833	2.15686	0.0310165	0.0992595
PFL_RS19160	PFL_RS19160	hypothetical protein	-1.45834	0.676107	2.15696	0.0310084	0.0992595
PFL_RS09845	nagZ	beta-N-acetylhexosaminidase	-1.22566	0.56809	2.15751	0.0309659	0.0992595
PFL_RS16370	PFL_RS16370	bestrophin family protein	-1.25506	0.5825	2.15462	0.0311919	0.0997103
PFL_RS15355	PFL_RS15355	glucosaminidase domain-containing protein	-1.024	0.475589	2.15313	0.0313085	0.100028
PFL_RS06045	tilS	tRNA lysidine(34) synthetase TilS	-1.24059	0.576766	2.15095	0.0314805	0.100411
PFL_RS13820	PFL_RS13820	BatD family protein	-2.19277	1.02099	2.14768	0.0317391	0.101012
PFL_RS19540	PFL_RS19540	DUF2075 domain-containing protein	-1.2138	0.565482	2.14649	0.0318337	0.101257
PFL_RS05675	recJ	single-stranded-DNA-specific exonuclease RecJ	-2.01629	0.940147	2.14465	0.0319805	0.101612
PFL_RS18190	poxB	ubiquinone-dependent pyruvate dehydrogenase	-1.01281	0.4731	2.14079	0.0322911	0.102275
PFL_RS05565	PFL_RS05565	DUF4132 domain-containing protein	-1.81144	0.846751	2.13928	0.0324131	0.102591
PFL_RS28635	pdxA	4-hydroxythreonine-4-phosphate dehydrogenase PdxA	-1.49282	0.699061	2.13546	0.0327231	0.103346
PFL_RS28145	PFL_RS28145	hypothetical protein	-2.02438	0.948444	2.13443	0.0328079	0.103557
PFL_RS31335	PFL_RS31335	dihydroorotase	-1.46084	0.685354	2.13152	0.0330466	0.104139
PFL_RS09815	PFL_RS09815	hypothetical protein	-1.17735	0.5527	2.13017	0.0331574	0.104385
PFL_RS28740	PFL_RS28740	Lrp/AsnC family transcriptional regulator	-2.13838	1.00432	2.12918	0.0332396	0.104576
PFL_RS25365	PFL_RS25365	hypothetical protein	-1.22643	0.577084	2.12521	0.0335689	0.105497
PFL_RS17385	PFL_RS17385	class I SAM-dependent methyltransferase	-1.47791	0.698025	2.11728	0.0342363	0.107202
PFL_RS28120	PFL_RS28120	hypothetical protein	-2.07312	0.980329	2.11472	0.0344539	0.107569
PFL_RS04765	pta	phosphate acetyltransferase	-1.07441	0.508111	2.11453	0.0344704	0.107569
PFL_RS02185	PFL_RS02185	phasin family protein	-1.02597	0.485717	2.11228	0.0346624	0.108109
PFL_RS13290	PFL_RS13290	SulP family inorganic anion transporter	-1.34734	0.638171	2.11125	0.0347505	0.108267
PFL_RS05725	PFL_RS05725	chemotaxis protein CheW	-1.43721	0.681026	2.11035	0.0348279	0.10845
PFL_RS18520	PFL_RS18520	histidine phosphatase family protein	-1.23261	0.585741	2.10436	0.0353467	0.109828
PFL_RS16175	PFL_RS16175	autotransporter serine protease	-1.52757	0.72647	2.10273	0.0354896	0.110213
PFL_RS13645	PFL_RS13645	hypothetical protein	-1.00595	0.478641	2.10168	0.0355813	0.110438
PFL_RS07570	PFL_RS07570	hypothetical protein	-1.26877	0.603824	2.10122	0.0356215	0.110501
PFL_RS14090	PFL_RS14090	type I polyketide synthase	-1.03742	0.493836	2.10073	0.0356646	0.110518
PFL_RS04285	rimP	ribosome maturation factor RimP	-1.24874	0.59539	2.09735	0.0359628	0.111263
PFL_RS29340	ligB	NAD-dependent DNA ligase LigB	-1.41039	0.672648	2.09678	0.0360132	0.111299
PFL_RS21745	PFL_RS21745	DoxX family protein	-1.03593	0.49455	2.09469	0.0361987	0.111813
PFL_RS18070	PFL_RS18070	PAS domain-containing protein	-1.22294	0.584393	2.09266	0.0363797	0.112252
PFL_RS24400	PFL_RS24400	DUF58 domain-containing protein	-1.57432	0.754051	2.08782	0.0368145	0.113205
PFL_RS21640	PFL_RS21640	elongation factor P	-1.0078	0.483244	2.08549	0.0370245	0.113694
PFL_RS19105	PFL_RS19105	recombination protein NinG	-2.39053	1.14903	2.08049	0.037481	0.11473
PFL_RS26935	pgeF	peptidoglycan editing factor PgeF	-1.5208	0.731534	2.07892	0.0376245	0.115047
PFL_RS09100	PFL_RS09100	GntR family transcriptional regulator	-1.14745	0.552029	2.0786	0.0376539	0.115076
PFL_RS12535	PFL_RS12535	hypothetical protein	-1.51026	0.728739	2.07243	0.0382256	0.116207
PFL_RS20835	PFL_RS20835	alpha/beta hydrolase	-1.851	0.895179	2.06774	0.0386641	0.11717
PFL_RS21120	PFL_RS21120	4Fe-4S cluster-binding domain-containing protein	-2.60332	1.26116	2.06422	0.0389969	0.117931
PFL_RS14995	PFL_RS14995	N-6 DNA methylase	-1.03877	0.505753	2.05392	0.0399839	0.120348
PFL_RS16770	PFL_RS16770	LysE family translocator	-1.80655	0.880015	2.05286	0.0400864	0.120594
PFL_RS29255	dbpA	ATP-dependent RNA helicase DbpA	-1.35761	0.662441	2.0494	0.0404232	0.121417
PFL_RS19825	nuoE	NADH-quinone oxidoreductase subunit NuoE	-1.20971	0.590703	2.04791	0.0405685	0.121727
PFL_RS18185	PFL_RS18185	FAD-dependent oxidoreductase	-2.69009	1.31454	2.0464	0.0407166	0.121917
PFL_RS14095	PFL_RS14095	hypothetical protein	-1.40762	0.688551	2.04433	0.040921	0.122364
PFL_RS16710	PFL_RS16710	hypothetical protein	-2.3458	1.14915	2.04134	0.0412169	0.123096
PFL_RS16665	PFL_RS16665	extracellular solute-binding protein	-1.10118	0.53991	2.03957	0.0413931	0.123367
PFL_RS02280	PFL_RS02280	pilus assembly protein PilP	-1.08455	0.532043	2.03847	0.0415027	0.12363
PFL_RS17240	PFL_RS17240	VOC family protein	-1.89019	0.930954	2.03037	0.0423185	0.125253
PFL_RS00760	PFL_RS00760	DUF3142 domain-containing protein	-2.35568	1.16051	2.02986	0.0423703	0.125292
PFL_RS29540	gshB	glutathione synthase	-1.15312	0.568123	2.02971	0.0423865	0.125292
PFL_RS30945	PFL_RS30945	chorismate lyase	-2.21281	1.0942	2.02231	0.0431442	0.127206
PFL_RS11305	PFL_RS11305	(2Fe-2S) ferredoxin domain-containing protein	-3.11368	1.54065	2.02102	0.0432776	0.127511
PFL_RS23980	PFL_RS23980	hypothetical protein	-1.29858	0.642582	2.02088	0.0432917	0.127511
PFL_RS02335	PFL_RS02335	hypothetical protein	-1.47174	0.729207	2.01828	0.0435622	0.128109
PFL_RS26535	PFL_RS26535	MFS transporter	-1.03142	0.511074	2.01815	0.0435761	0.128109
PFL_RS23095	PFL_RS23095	PqiC family protein	-2.19114	1.0862	2.01725	0.0436694	0.128296
PFL_RS07550	PFL_RS07550	YcgL domain-containing protein	-1.27142	0.631119	2.01454	0.0439525	0.128799
PFL_RS05255	PFL_RS05255	SUMF1/EgtB/PvdO family nonheme iron enzyme	-1.44998	0.720996	2.01108	0.0443174	0.129737
PFL_RS26445	PFL_RS26445	flavin reductase family protein	-1.90251	0.951179	2.00016	0.0454832	0.132411
PFL_RS17250	PFL_RS17250	hypothetical protein	-1.31748	0.658668	2.00022	0.0454761	0.132411
PFL_RS23540	PFL_RS23540	cold-shock protein	-1.00945	0.505652	1.99634	0.0458965	0.133479
PFL_RS01500	PFL_RS01500	YMGG-like glycine zipper-containing protein	-2.45815	1.23205	1.99517	0.046024	0.133663
PFL_RS11465	PFL_RS11465	hypothetical protein	-1.7494	0.87726	1.99417	0.0461337	0.133832
PFL_RS18025	PFL_RS18025	peptidylprolyl isomerase	-1.036	0.519468	1.99435	0.0461134	0.133832
PFL_RS26540	panB	3-methyl-2-oxobutanoate hydroxymethyltransferase	-1.82247	0.915732	1.99018	0.0465713	0.134671
PFL_RS13640	PFL_RS13640	DUF3077 domain-containing protein	-1.50791	0.757783	1.98989	0.0466028	0.134671
PFL_RS00545	PFL_RS00545	DUF4105 domain-containing protein	-1.25604	0.63123	1.98983	0.0466095	0.134671
PFL_RS01535	PFL_RS01535	YiiD C-terminal domain-containing protein	-1.0336	0.521543	1.98182	0.0474995	0.136831
PFL_RS05925	PFL_RS05925	cysteine desulfurase	-1.13269	0.572168	1.97965	0.047743	0.137258
PFL_RS30905	PFL_RS30905	hypothetical protein	-1.10886	0.560114	1.9797	0.0477368	0.137258
PFL_RS08630	gltA	citrate synthase	-1.10333	0.557635	1.97859	0.0478625	0.137429
PFL_RS05245	PFL_RS05245	WD40 repeat domain-containing protein	-2.71332	1.37453	1.974	0.0483816	0.138321
PFL_RS20645	PFL_RS20645	Crp/Fnr family transcriptional regulator	-1.21767	0.616907	1.97384	0.0484005	0.138321
PFL_RS30740	PFL_RS30740	Rid family detoxifying hydrolase	-1.06988	0.543102	1.96994	0.0488452	0.139316
PFL_RS04810	PFL_RS04810	DUF1244 domain-containing protein	-1.35645	0.690742	1.96375	0.0495587	0.140602
PFL_RS11330	PFL_RS11330	N-formylglutamate amidohydrolase	-2.49157	1.26916	1.96317	0.0496267	0.140641
PFL_RS06030	rnhB	ribonuclease HII	-1.34447	0.685037	1.96262	0.0496899	0.140682
PFL_RS10205	PFL_RS10205	glycosyltransferase family 2 protein	-1.26298	0.643469	1.96277	0.0496733	0.140682
PFL_RS23265	PFL_RS23265	hypothetical protein	-1.16836	0.59567	1.96141	0.0498307	0.140943
PFL_RS16575	PFL_RS16575	metallophosphoesterase	-1.14798	0.587872	1.95277	0.0508464	0.143324
PFL_RS22595	PFL_RS22595	hypothetical protein	-1.28954	0.66058	1.95213	0.0509231	0.14347
PFL_RS29635	PFL_RS29635	DUF3392 domain-containing protein	-1.54892	0.79611	1.9456	0.0517023	0.14524
PFL_RS32410	yidD	membrane protein insertion efficiency factor YidD	-1.27881	0.658795	1.94113	0.0522427	0.146544
PFL_RS06170	PFL_RS06170	phage tail assembly protein	-1.18098	0.61002	1.93597	0.0528708	0.148018
PFL_RS08950	PFL_RS08950	biopolymer transporter ExbD	-1.01349	0.524914	1.93078	0.0535107	0.149519
PFL_RS19435	PFL_RS19435	ATP-binding protein	-1.78956	0.932208	1.9197	0.0548963	0.152578
PFL_RS17785	PFL_RS17785	putative Ig domain-containing protein	-1.05848	0.551706	1.91855	0.0550408	0.152759
PFL_RS31385	PFL_RS31385	protease modulator HflC	-1.22695	0.640468	1.91572	0.0554011	0.153611
PFL_RS16090	PFL_RS16090	AraC family transcriptional regulator	-1.40672	0.734919	1.91411	0.055606	0.154105
PFL_RS20735	PFL_RS20735	DUF3349 domain-containing protein	-2.40671	1.26613	1.90083	0.0573239	0.157944
PFL_RS11775	solA	N-methyl-L-tryptophan oxidase	-1.92311	1.01685	1.89125	0.0585914	0.160681
PFL_RS17895	PFL_RS17895	hypothetical protein	-3.05158	1.61878	1.88511	0.0594155	0.1624
PFL_RS07375	PFL_RS07375	tRNA-Ser	-2.17655	1.16293	1.87161	0.061261	0.165873
PFL_RS24970	PFL_RS24970	PadR family transcriptional regulator	-1.57955	0.847077	1.8647	0.062223	0.168005
PFL_RS03580	PFL_RS03580	3-oxoacyl-ACP reductase	-1.31062	0.707519	1.85242	0.063966	0.171667
PFL_RS12425	PFL_RS12425	NUDIX hydrolase	-1.97841	1.07009	1.84882	0.0644845	0.172685
PFL_RS01125	PFL_RS01125	helix-turn-helix transcriptional regulator	-1.88884	1.02267	1.84696	0.0647529	0.173054
PFL_RS22065	PFL_RS22065	MFS transporter	-1.14961	0.622368	1.84716	0.0647244	0.173054
PFL_RS17635	PFL_RS17635	saccharopine dehydrogenase NADP-binding domain-containing protein	-2.34755	1.27162	1.84611	0.0648767	0.173225
PFL_RS33260	PFL_RS33260	winged helix-turn-helix transcriptional regulator	-1.99015	1.07847	1.84534	0.0649881	0.173442
PFL_RS12280	PFL_RS12280	GNAT family N-acetyltransferase	-1.78334	0.9669	1.84438	0.0651272	0.173591
PFL_RS29110	PFL_RS29110	lysozyme inhibitor LprI family protein	-1.09479	0.593662	1.84413	0.0651644	0.173591
PFL_RS28655	glpE	thiosulfate sulfurtransferase GlpE	-1.00525	0.546032	1.84101	0.0656201	0.174242
PFL_RS16925	PFL_RS16925	aminotransferase class I/II-fold pyridoxal phosphate-dependent enzyme	-1.2282	0.66745	1.84013	0.0657486	0.174423
PFL_RS06880	PFL_RS06880	GntR family transcriptional regulator	-1.27989	0.696573	1.83742	0.0661484	0.175296
PFL_RS20505	PFL_RS20505	MFS transporter	-1.55482	0.847238	1.83517	0.0664808	0.175799
PFL_RS20375	PFL_RS20375	Na+/H+ antiporter NhaC family protein	-1.0357	0.564561	1.83452	0.0665767	0.175972
PFL_RS04805	PFL_RS04805	HopJ type III effector protein	-1.50088	0.819146	1.83225	0.0669135	0.176453
PFL_RS05220	PFL_RS05220	MexW/MexI family multidrug efflux RND transporter permease subunit	-1.44967	0.79122	1.83219	0.0669225	0.176453
PFL_RS21535	PFL_RS21535	MarR family transcriptional regulator	-1.14879	0.627049	1.83206	0.066942	0.176453
PFL_RS00030	PFL_RS00030	DUF4265 domain-containing protein	-2.16023	1.17926	1.83185	0.0669738	0.176456
PFL_RS27355	PFL_RS27355	IclR family transcriptional regulator	-1.46332	0.799523	1.83024	0.0672143	0.17697
PFL_RS03290	PFL_RS03290	copper chaperone PCu(A)C	-1.03646	0.566332	1.83013	0.0672303	0.17697
PFL_RS13135	PFL_RS13135	hypothetical protein	-1.67141	0.91406	1.82855	0.0674666	0.177511
PFL_RS32905	PFL_RS32905	hypothetical protein	-1.26235	0.690866	1.8272	0.0676697	0.177965
PFL_RS16150	PFL_RS16150	ATP-dependent DNA helicase	-1.21386	0.667095	1.81963	0.0688161	0.180007
PFL_RS03325	cobG	precorrin-3B synthase	-1.73539	0.955084	1.817	0.0692165	0.180796
PFL_RS08325	fliQ	flagellar biosynthesis protein FliQ	-1.25083	0.689126	1.8151	0.0695086	0.181313
PFL_RS13795	PFL_RS13795	AAA family ATPase	-1.01126	0.558356	1.81114	0.070119	0.182082
PFL_RS15275	PFL_RS15275	AraC family transcriptional regulator	-1.45551	0.806697	1.80428	0.0711876	0.184442
PFL_RS14570	PFL_RS14570	SAM-dependent methyltransferase	-1.23982	0.68906	1.79929	0.0719724	0.185808
PFL_RS19770	PFL_RS19770	NUDIX hydrolase	-1.09708	0.613515	1.78819	0.0737453	0.189453
PFL_RS12190	PFL_RS12190	hypothetical protein	-1.52344	0.852483	1.78706	0.0739279	0.189827
PFL_RS01130	PFL_RS01130	hypothetical protein	-1.04792	0.588025	1.78211	0.074732	0.191271
PFL_RS12060	PFL_RS12060	DUF4375 domain-containing protein	-1.27985	0.718392	1.78155	0.0748234	0.19137
PFL_RS12015	PFL_RS12015	alpha/beta hydrolase	-1.01929	0.573897	1.77608	0.0757199	0.193064
PFL_RS02800	asd	archaetidylserine decarboxylase	-1.02874	0.582102	1.76728	0.077181	0.195751
PFL_RS02530	PFL_RS02530	aminotransferase class V-fold PLP-dependent enzyme	-1.21314	0.686734	1.76654	0.0773052	0.19598
PFL_RS01395	tauB	taurine ABC transporter ATP-binding subunit	-1.74614	0.989019	1.76553	0.0774752	0.196325
PFL_RS17265	PFL_RS17265	GNAT family N-acetyltransferase	-1.03062	0.584752	1.76249	0.0779869	0.197189
PFL_RS31315	PFL_RS31315	metal ABC transporter permease	-1.02013	0.578923	1.76211	0.0780506	0.197263
PFL_RS03255	PFL_RS03255	iron ABC transporter permease	-1.91371	1.08833	1.75839	0.078681	0.198509
PFL_RS14365	PFL_RS14365	DUF3829 domain-containing protein	-1.20634	0.686342	1.75764	0.078809	0.198745
PFL_RS13745	PFL_RS13745	sugar kinase	-1.52553	0.872777	1.74791	0.0804803	0.202517
PFL_RS20890	PFL_RS20890	ADP-ribosylglycohydrolase family protein	-1.72247	0.993027	1.73456	0.0828181	0.207214
PFL_RS13335	PFL_RS13335	GFA family protein	-1.6965	0.978491	1.73379	0.0829558	0.207389
PFL_RS04035	PFL_RS04035	glycosyltransferase family 39 protein	-1.08897	0.628839	1.73172	0.083323	0.208217
PFL_RS25305	yajC	preprotein translocase subunit YajC	-1.22255	0.707925	1.72695	0.0841772	0.209807
PFL_RS18445	PFL_RS18445	ATP-binding protein	-1.29749	0.754036	1.72072	0.0853011	0.212058
PFL_RS23255	PFL_RS23255	NAD(P)-dependent oxidoreductase	-1.40156	0.816251	1.71708	0.0859654	0.213342
PFL_RS25525	PFL_RS25525	GNAT family N-acetyltransferase	-1.67926	0.97956	1.7143	0.0864744	0.213984
PFL_RS00065	gmhB	D-glycero-beta-D-manno-heptose 1,C7-bisphosphate 7-phosphatase	-1.18744	0.692939	1.71363	0.086597	0.214172
PFL_RS17580	PFL_RS17580	MFS transporter	-2.42453	1.41605	1.71218	0.0868634	0.214616
PFL_RS14670	PFL_RS14670	hypothetical protein	-1.10429	0.647032	1.7067	0.0878786	0.216415
PFL_RS14750	PFL_RS14750	MFS transporter	-1.9598	1.14985	1.70439	0.0883077	0.217214
PFL_RS08610	PFL_RS08610	beta (1-6) glucans synthase	-1.84876	1.08495	1.70401	0.0883801	0.217214
PFL_RS26195	PFL_RS26195	molybdopterin-synthase adenylyltransferase MoeB	-1.02698	0.602945	1.70327	0.0885178	0.217432
PFL_RS16675	PFL_RS16675	ABC transporter permease	-1.11515	0.656952	1.69746	0.0896101	0.219554
PFL_RS26455	PFL_RS26455	LysR family transcriptional regulator	-1.13687	0.670076	1.69663	0.089766	0.219799
PFL_RS01825	PFL_RS01825	oxidative damage protection protein	-1.08681	0.641155	1.69508	0.0900594	0.220138
PFL_RS16435	efeO	iron uptake system protein EfeO	-1.55703	0.919798	1.6928	0.0904941	0.220775
PFL_RS14315	PFL_RS14315	GNAT family N-acetyltransferase	-1.24973	0.73912	1.69084	0.0908674	0.221506
PFL_RS26200	prmC	peptide chain release factor N(5)-glutamine methyltransferase	-1.05742	0.625648	1.69012	0.0910052	0.221748
PFL_RS01740	PFL_RS01740	ABC transporter permease	-1.33054	0.788445	1.68755	0.0914983	0.222668
PFL_RS06865	PFL_RS06865	DMT family transporter	-1.08997	0.647627	1.68302	0.0923711	0.224508
PFL_RS18110	PFL_RS18110	hypothetical protein	-1.05416	0.626631	1.68226	0.0925183	0.224771
PFL_RS04830	PFL_RS04830	antibiotic biosynthesis monooxygenase	-1.56642	0.937232	1.67133	0.0946573	0.229292
PFL_RS09570	PFL_RS09570	DUF2167 domain-containing protein	-1.83084	1.09575	1.67086	0.0947493	0.229393
PFL_RS16910	PFL_RS16910	Na/Pi cotransporter family protein	-2.40766	1.44758	1.66323	0.0962673	0.232411
PFL_RS29605	PFL_RS29605	DUF167 domain-containing protein	-1.27903	0.76985	1.6614	0.0966327	0.232903
PFL_RS18455	cobW	cobalamin biosynthesis protein CobW	-1.08546	0.655236	1.6566	0.0976013	0.234552
PFL_RS14100	PFL_RS14100	L-prolyl-[peptidyl-carrier protein] dehydrogenase	-1.21023	0.732704	1.65173	0.0985893	0.236532
PFL_RS16180	PFL_RS16180	autotransporter serine protease	-1.26513	0.767408	1.64858	0.0992341	0.237717
PFL_RS08605	PFL_RS08605	hypothetical protein	-2.52915	1.54389	1.63816	0.101388	0.241938
PFL_RS08040	PFL_RS08040	YciI family protein	-1.12555	0.687742	1.63659	0.101716	0.242521
PFL_RS03610	PFL_RS03610	hypothetical protein	-1.35301	0.831608	1.62698	0.103741	0.246233
PFL_RS18965	PFL_RS18965	Mov34/MPN/PAD-1 family protein	-1.04078	0.6397	1.62698	0.103742	0.246233
PFL_RS13830	PFL_RS13830	VWA domain-containing protein	-1.75841	1.08292	1.62377	0.104426	0.247448
PFL_RS26545	PFL_RS26545	PLP-dependent aminotransferase family protein	-1.4239	0.87708	1.62346	0.104492	0.247503
PFL_RS18450	cobN	cobaltochelatase subunit CobN	-1.30987	0.807725	1.62168	0.104872	0.248301
PFL_RS14815	PFL_RS14815	type 1 glutamine amidotransferase domain-containing protein	-2.6633	1.64426	1.61976	0.105284	0.248869
PFL_RS29210	choW	choline ABC transporter permease subunit	-1.09796	0.678184	1.61897	0.105454	0.248981
PFL_RS18400	PFL_RS18400	acetyl-CoA acetyltransferase	-1.42917	0.888816	1.60794	0.107848	0.252619
PFL_RS13565	PFL_RS13565	low molecular weight protein tyrosine phosphatase family protein	-1.04968	0.652476	1.60876	0.107669	0.252619
PFL_RS31160	PFL_RS31160	PLP-dependent aminotransferase family protein	-1.15296	0.718849	1.60389	0.108738	0.254176
PFL_RS12120	yfcF	glutathione transferase	-1.82298	1.13724	1.60298	0.108939	0.254429
PFL_RS09595	PFL_RS09595	transporter substrate-binding domain-containing protein	-1.2625	0.789535	1.59904	0.109811	0.256003
PFL_RS01285	PFL_RS01285	serine O-acetyltransferase EpsC	-1.56987	0.985004	1.59377	0.110988	0.258331
PFL_RS12335	PFL_RS12335	GNAT family N-acetyltransferase	-1.47402	0.92863	1.58731	0.112443	0.260455
PFL_RS02240	PFL_RS02240	primosomal protein N'	-1.32376	0.834559	1.58618	0.112699	0.260887
PFL_RS11460	glcC	transcriptional regulator GlcC	-1.9839	1.25148	1.58525	0.11291	0.261223
PFL_RS13010	hcnB	cyanide-forming glycine dehydrogenase subunit HcnB	-2.54653	1.60715	1.5845	0.11308	0.261502
PFL_RS07085	PFL_RS07085	hypothetical protein	-1.61116	1.01744	1.58354	0.113298	0.261806
PFL_RS16505	PFL_RS16505	efflux RND transporter periplasmic adaptor subunit	-1.19239	0.757354	1.57441	0.115392	0.265475
PFL_RS27250	PFL_RS27250	DJ-1 family glyoxalase III	-1.55965	0.992109	1.57206	0.115937	0.266624
PFL_RS00195	PFL_RS00195	LysR family transcriptional regulator	-1.47015	0.936131	1.57045	0.116311	0.267163
PFL_RS14600	malQ	4-alpha-glucanotransferase	-1.23105	0.784325	1.56956	0.116517	0.26753
PFL_RS29915	PFL_RS29915	SDR family oxidoreductase	-1.08506	0.691466	1.56922	0.116598	0.267609
PFL_RS14115	PFL_RS14115	TetR/AcrR family transcriptional regulator	-1.12774	0.718876	1.56876	0.116703	0.267745
PFL_RS29695	PFL_RS29695	pitrilysin family protein	-1.32384	0.847335	1.56235	0.118205	0.270759
PFL_RS17015	hpaE	5-carboxymethyl-2-hydroxymuconate semialdehyde dehydrogenase	-1.42576	0.91329	1.56113	0.118493	0.271312
PFL_RS14990	PFL_RS14990	restriction endonuclease subunit S	-1.06322	0.681315	1.56054	0.118632	0.271522
PFL_RS14575	PFL_RS14575	PIG-L family deacetylase	-1.68206	1.07894	1.55899	0.118999	0.272038
PFL_RS12315	PFL_RS12315	MDR family oxidoreductase	-1.38294	0.889002	1.55561	0.119801	0.273222
PFL_RS29800	PFL_RS29800	MBOAT family O-acyltransferase	-1.19107	0.76611	1.5547	0.120016	0.273497
PFL_RS06305	PFL_RS06305	DUF1456 family protein	-1.0299	0.662923	1.55357	0.120286	0.273621
PFL_RS17040	hpaI	4-hydroxy-2-oxoheptanedioate aldolase	-1.06341	0.685489	1.55132	0.120824	0.274687
PFL_RS11700	lysA	diaminopimelate decarboxylase	-1.58875	1.02589	1.54866	0.121464	0.275733
PFL_RS22470	cbiB	adenosylcobinamide-phosphate synthase CbiB	-1.01211	0.654538	1.5463	0.122032	0.27656
PFL_RS15680	PFL_RS15680	GNAT family N-acetyltransferase/peptidase C39 family protein	-1.12605	0.729475	1.54365	0.122673	0.277687
PFL_RS01245	PFL_RS01245	MetQ/NlpA family ABC transporter substrate-binding protein	-1.95226	1.26774	1.53995	0.123572	0.27901
PFL_RS14290	PFL_RS14290	putative porin	-1.16235	0.759412	1.53059	0.125872	0.282489
PFL_RS29525	PFL_RS29525	chemotaxis protein CheW	-1.59372	1.04434	1.52606	0.126995	0.284456
PFL_RS17695	PFL_RS17695	MFS transporter	-2.48047	1.62786	1.52376	0.127569	0.285598
PFL_RS18305	PFL_RS18305	iron chelate uptake ABC transporter family permease subunit	-1.59253	1.04523	1.52362	0.127604	0.285598
PFL_RS17195	alkB	DNA oxidative demethylase AlkB	-1.40255	0.924751	1.51668	0.129347	0.288716
PFL_RS15755	PFL_RS15755	AAA family ATPase	-2.3549	1.56181	1.5078	0.131606	0.292186
PFL_RS20045	PFL_RS20045	MFS transporter	-1.78982	1.18701	1.50784	0.131596	0.292186
PFL_RS29590	PFL_RS29590	YggS family pyridoxal phosphate-dependent enzyme	-1.623	1.07726	1.50659	0.131915	0.292749
PFL_RS13145	PFL_RS13145	TonB-dependent receptor	-1.84407	1.23791	1.48966	0.136314	0.29992
PFL_RS12970	PFL_RS12970	DUF1652 domain-containing protein	-1.53557	1.03041	1.49025	0.136158	0.29992
PFL_RS31830	PFL_RS31830	hypothetical protein	-1.09076	0.733281	1.4875	0.136883	0.300766
PFL_RS26450	PFL_RS26450	SDR family oxidoreductase	-1.04634	0.708667	1.47649	0.139811	0.305572
PFL_RS32300	PFL_RS32300	DapH/DapD/GlmU-related protein	-1.01759	0.691084	1.47245	0.140899	0.307019
PFL_RS23480	PFL_RS23480	DNA-3-methyladenine glycosylase	-1.26772	0.861283	1.47189	0.14105	0.307115
PFL_RS13035	PFL_RS13035	DHH family phosphoesterase	-1.54769	1.05294	1.46987	0.141596	0.308189
PFL_RS26600	mksB	Mks condensin complex protein MksB	-1.00625	0.684954	1.46907	0.141813	0.308263
PFL_RS31295	PFL_RS31295	hypothetical protein	-1.0691	0.728054	1.46843	0.141986	0.308457
PFL_RS00125	dprA	DNA-processing protein DprA	-1.48496	1.01768	1.45916	0.14452	0.312968
PFL_RS10265	PFL_RS10265	GNAT family N-acetyltransferase	-5.64528	3.8701	1.45869	0.14465	0.313065
PFL_RS08760	PFL_RS08760	ABC transporter substrate-binding protein	-1.04298	0.715991	1.4567	0.1452	0.313902
PFL_RS20650	PFL_RS20650	universal stress protein	-1.36035	0.938618	1.44931	0.147251	0.316793
PFL_RS12150	PFL_RS12150	alpha/beta hydrolase	-1.39955	0.967241	1.44695	0.147912	0.317978
PFL_RS14035	PFL_RS14035	amidase	-1.86445	1.29074	1.44448	0.148605	0.318991
PFL_RS23060	PFL_RS23060	inorganic phosphate transporter	-1.10374	0.764355	1.44402	0.148733	0.31903
PFL_RS22475	bluB	5,C6-dimethylbenzimidazole synthase	-1.16702	0.813455	1.43464	0.151388	0.323373
PFL_RS18650	PFL_RS18650	excinuclease ABC subunit UvrA	-1.14709	0.800587	1.43281	0.151911	0.323442
PFL_RS31485	PFL_RS31485	DeoR family transcriptional regulator	-1.17699	0.822375	1.43121	0.15237	0.32418
PFL_RS20115	PFL_RS20115	hypothetical protein	-1.7252	1.21339	1.4218	0.155085	0.32754
PFL_RS11375	PFL_RS11375	succinylglutamate desuccinylase/aspartoacylase family protein	-1.35634	0.958466	1.41511	0.157036	0.330211
PFL_RS26790	panB	3-methyl-2-oxobutanoate hydroxymethyltransferase	-1.08695	0.771513	1.40886	0.158877	0.332747
PFL_RS01080	PFL_RS01080	LysR family transcriptional regulator	-1.83152	1.30176	1.40696	0.15944	0.333354
PFL_RS07020	PFL_RS07020	2OG-Fe(II) oxygenase	-1.29047	0.91718	1.407	0.159427	0.333354
PFL_RS05025	PFL_RS05025	FecR family protein	-1.07265	0.762915	1.40599	0.159726	0.333678
PFL_RS19585	PFL_RS19585	ATP-binding protein	-1.91011	1.36482	1.39952	0.161656	0.336613
PFL_RS05100	PFL_RS05100	FUSC family protein	-1.82318	1.30747	1.39444	0.163186	0.338334
PFL_RS13935	gspE	type II secretion system ATPase GspE	-1.6854	1.21295	1.3895	0.16468	0.34082
PFL_RS03360	PFL_RS03360	hypothetical protein	-1.32683	0.956936	1.38654	0.165583	0.342197
PFL_RS24875	PFL_RS24875	alpha/beta hydrolase	-1.10468	0.797179	1.38573	0.165829	0.34246
PFL_RS09105	PFL_RS09105	ADP-ribosylglycohydrolase family protein	-1.13077	0.816287	1.38526	0.165972	0.342511
PFL_RS29470	mdcH	malonate decarboxylase subunit epsilon	-1.54821	1.11992	1.38244	0.166837	0.343804
PFL_RS20805	PFL_RS20805	MFS transporter	-1.137	0.82687	1.37506	0.169112	0.346758
PFL_RS13275	PFL_RS13275	VOC family protein	-1.51985	1.10711	1.3728	0.169814	0.347484
PFL_RS19445	PFL_RS19445	helix-turn-helix transcriptional regulator	-1.50266	1.09527	1.37195	0.17008	0.347876
PFL_RS13545	PFL_RS13545	LysE family translocator	-1.3431	0.981567	1.36832	0.171211	0.349668
PFL_RS06330	PFL_RS06330	DUF3077 domain-containing protein	-1.88242	1.38153	1.36256	0.173022	0.351527
PFL_RS03205	PFL_RS03205	GNAT family N-acetyltransferase	-1.00557	0.737777	1.36298	0.17289	0.351527
PFL_RS18715	PFL_RS18715	Gfo/Idh/MocA family oxidoreductase	-2.16861	1.5992	1.35606	0.17508	0.353716
PFL_RS29475	PFL_RS29475	malonate decarboxylase holo-ACP synthase	-1.69928	1.26366	1.34473	0.178714	0.358968
PFL_RS03070	PFL_RS03070	HupE/UreJ family protein	-2.68327	2.01477	1.3318	0.182926	0.365346
PFL_RS18540	PFL_RS18540	hypothetical protein	-1.17814	0.884513	1.33197	0.18287	0.365346
PFL_RS12115	PFL_RS12115	DUF1993 domain-containing protein	-1.216	0.916346	1.32701	0.184506	0.367737
PFL_RS09915	PFL_RS09915	heavy metal response regulator transcription factor	-1.19022	0.900081	1.32235	0.186052	0.369925
PFL_RS33285	PFL_RS33285	NAD-dependent dehydratase	-1.10587	0.838442	1.31896	0.187182	0.371274
PFL_RS14630	PFL_RS14630	DUF411 domain-containing protein	-1.38525	1.05347	1.31493	0.188532	0.373441
PFL_RS17050	PFL_RS17050	sugar diacid recognition domain-containing protein	-1.0451	0.797203	1.31096	0.189872	0.375707
PFL_RS03415	accB	acetyl-CoA carboxylase biotin carboxyl carrier protein	-1.19203	0.914155	1.30397	0.192244	0.378583
PFL_RS29480	mdcE	biotin-independent malonate decarboxylase subunit gamma	-1.66219	1.27768	1.30094	0.193278	0.379971
PFL_RS04080	PFL_RS04080	membrane protein	-1.61321	1.24049	1.30046	0.193443	0.380165
PFL_RS05900	PFL_RS05900	methyltransferase domain-containing protein	-1.0534	0.810994	1.2989	0.193979	0.38083
PFL_RS12675	PFL_RS12675	GNAT family N-acetyltransferase	-1.39567	1.07648	1.29651	0.194799	0.381414
PFL_RS15045	PFL_RS15045	transporter	-1.12204	0.875072	1.28222	0.199765	0.387314
PFL_RS23655	PFL_RS23655	Arc family DNA-binding protein	-1.56698	1.22436	1.27984	0.200602	0.388284
PFL_RS12420	PFL_RS12420	LysR family transcriptional regulator	-1.27105	0.996721	1.27523	0.202228	0.390384
PFL_RS11875	PFL_RS11875	hypothetical protein	-1.39997	1.1	1.2727	0.203124	0.39185
PFL_RS27425	PFL_RS27425	hypothetical protein	-1.00867	0.803722	1.255	0.20948	0.399966
PFL_RS04865	PFL_RS04865	LrgB family protein	-1.04001	0.835846	1.24427	0.213402	0.405309
PFL_RS24150	PFL_RS24150	endonuclease/exonuclease/phosphatase family protein	-1.22483	0.985156	1.24328	0.213764	0.40573
PFL_RS33055	PFL_RS33055	DUF6021 family protein	-1.44059	1.16746	1.23395	0.217221	0.410125
PFL_RS23030	PFL_RS23030	helix-turn-helix domain-containing protein	-1.14773	0.930263	1.23377	0.217288	0.410125
PFL_RS15210	PFL_RS15210	AAA family ATPase	-1.06599	0.86399	1.2338	0.217276	0.410125
PFL_RS00100	trkA	Trk system potassium transporter TrkA	-1.029	0.835815	1.23113	0.218275	0.411584
PFL_RS07025	PFL_RS07025	tRNA-dependent cyclodipeptide synthase	-1.42797	1.16274	1.2281	0.219408	0.41291
PFL_RS14020	PFL_RS14020	serine hydrolase domain-containing protein	-1.75153	1.42899	1.22571	0.220307	0.414198
PFL_RS18720	PFL_RS18720	Dyp-type peroxidase	-1.26518	1.03999	1.21653	0.223782	0.419229
PFL_RS29825	PFL_RS29825	GTPase/DUF3482 domain-containing protein	-1.76055	1.45946	1.20631	0.227699	0.423814
PFL_RS03650	PFL_RS03650	2-oxoglutarate and iron-dependent oxygenase domain-containing protein	-1.02735	0.852671	1.20487	0.228255	0.424438
PFL_RS18440	PFL_RS18440	VWA domain-containing protein	-2.10517	1.74939	1.20337	0.228831	0.424962
PFL_RS20105	zapE	cell division protein ZapE	-1.51407	1.25839	1.20318	0.228906	0.424964
PFL_RS27085	PFL_RS27085	TIGR00645 family protein	-1.3151	1.09588	1.20004	0.230124	0.426951
PFL_RS13360	PFL_RS13360	LysR family transcriptional regulator	-1.09004	0.913687	1.19301	0.232865	0.430697
PFL_RS31410	PFL_RS31410	hypothetical protein	-1.13161	0.949731	1.19151	0.233454	0.431267
PFL_RS13485	PFL_RS13485	hypothetical protein	-1.05779	0.890367	1.18804	0.234817	0.433013
PFL_RS20850	PFL_RS20850	alpha/beta fold hydrolase	-2.48402	2.10457	1.1803	0.23788	0.436707
PFL_RS20855	PFL_RS20855	helix-turn-helix domain-containing protein	-1.43864	1.22129	1.17797	0.23881	0.437738
PFL_RS26315	PFL_RS26315	hypothetical protein	-1.77766	1.51249	1.17532	0.239865	0.439232
PFL_RS05660	PFL_RS05660	hypothetical protein	-1.12658	0.972913	1.15795	0.246885	0.447683
PFL_RS13985	PFL_RS13985	FAD-binding oxidoreductase	-1.09332	0.945222	1.15668	0.247405	0.448484
PFL_RS08845	PFL_RS08845	SDR family oxidoreductase	-1.09112	0.951184	1.14711	0.251335	0.453466
PFL_RS27155	PFL_RS27155	GntR family transcriptional regulator	-2.15363	1.8862	1.14178	0.253545	0.455959
PFL_RS26605	mksE	Mks condensin complex protein MksE	-1.01634	0.896947	1.13311	0.257168	0.46054
PFL_RS17105	PFL_RS17105	LysR family transcriptional regulator	-1.13004	1.00277	1.12692	0.259776	0.463368
PFL_RS12575	PFL_RS12575	TetR/AcrR family transcriptional regulator	-1.00655	0.905441	1.11167	0.266279	0.471442
PFL_RS18685	PFL_RS18685	DNA polymerase Y family protein	-1.22966	1.11353	1.10429	0.269469	0.474759
PFL_RS15935	PFL_RS15935	YafY family protein	-1.30478	1.19061	1.0959	0.273124	0.479881
PFL_RS09310	PFL_RS09310	hypothetical protein	-1.02619	0.936753	1.09548	0.273308	0.47997
PFL_RS33080	PFL_RS33080	hypothetical protein	-1.47582	1.35639	1.08805	0.276572	0.484169
PFL_RS20535	PFL_RS20535	GNAT family acetyltransferase	-1.0138	0.932999	1.0866	0.277213	0.485144
PFL_RS13735	PFL_RS13735	D-glycerate dehydrogenase	-1.0398	0.959593	1.08359	0.278547	0.486704
PFL_RS07380	PFL_RS07380	fimbrial protein	-1.44879	1.34995	1.07322	0.283173	0.4914
PFL_RS04855	PFL_RS04855	LysR family transcriptional regulator	-1.0015	0.941357	1.06389	0.287379	0.49646
PFL_RS11685	PFL_RS11685	MFS transporter	-1.60396	1.51143	1.06122	0.28859	0.497658
PFL_RS05175	algG	mannuronan 5-epimerase AlgG	-1.3466	1.27348	1.05742	0.29032	0.499597
PFL_RS14740	PFL_RS14740	APC family permease	-1.1801	1.12185	1.05192	0.292835	0.502283
PFL_RS07630	PFL_RS07630	MFS transporter	-1.03123	0.981564	1.0506	0.293445	0.502838
PFL_RS17070	PFL_RS17070	LysR family transcriptional regulator	-1.98112	1.88876	1.0489	0.294224	0.503761
PFL_RS18430	PFL_RS18430	LysR family transcriptional regulator	-1.76219	1.68331	1.04686	0.295164	0.504995
PFL_RS18595	PFL_RS18595	citrate-proton symporter	-1.24259	1.19359	1.04105	0.297853	0.507564
PFL_RS03310	PFL_RS03310	cobalt-precorrin-6A reductase	-1.12108	1.08117	1.03691	0.299776	0.509399
PFL_RS20465	PFL_RS20465	hypothetical protein	-1.10251	1.06366	1.03652	0.299958	0.509399
PFL_RS07530	cynR	transcriptional regulator CynR	-1.03366	1.0012	1.03242	0.301877	0.511089
PFL_RS01310	PFL_RS01310	LacI family DNA-binding transcriptional regulator	-1.1687	1.1351	1.0296	0.303199	0.512439
PFL_RS18840	moaA	GTP 3',C8-cyclase MoaA	-1.16178	1.13365	1.02482	0.30545	0.514733
PFL_RS20635	PFL_RS20635	DUF2946 family protein	-1.03526	1.0129	1.02208	0.306744	0.515859
PFL_RS17705	PFL_RS17705	TetR/AcrR family transcriptional regulator	-1.05419	1.03802	1.01558	0.309831	0.518629
PFL_RS05125	PFL_RS05125	hypothetical protein	-1.19839	1.18457	1.01167	0.311698	0.520699
PFL_RS06985	PFL_RS06985	class II aldolase/adducin family protein	-1.75327	1.74431	1.00514	0.31483	0.523658
PFL_RS19455	PFL_RS19455	hypothetical protein	-1.39351	1.39054	1.00214	0.316278	0.525612
PFL_RS03200	PFL_RS03200	urease subunit beta	-1.0672	1.0662	1.00093	0.316859	0.526092
PFL_RS21020	PFL_RS21020	23S ribosomal RNA	-1.43126	1.44645	0.989504	0.322417	0.532135
PFL_RS00625	PFL_RS00625	23S ribosomal RNA	-1.4306	1.44632	0.989131	0.322599	0.532284
PFL_RS03750	PFL_RS03750	23S ribosomal RNA	-1.41236	1.4372	0.98272	0.325745	0.535027
PFL_RS14865	PFL_RS14865	3-oxoacyl-ACP reductase	-1.37298	1.39959	0.980986	0.3266	0.53582
PFL_RS26440	PFL_RS26440	SDR family oxidoreductase	-1.40045	1.45211	0.964424	0.334833	0.544836
PFL_RS20145	PFL_RS20145	LysR substrate-binding domain-containing protein	-1.04545	1.09048	0.958707	0.337706	0.548254
PFL_RS15370	PFL_RS15370	ABC transporter ATP-binding protein	-1.50148	1.60104	0.937815	0.348339	0.559554
PFL_RS11605	PFL_RS11605	ATP phosphoribosyltransferase regulatory subunit	-1.02218	1.09129	0.936668	0.348929	0.560346
PFL_RS29595	proC	pyrroline-5-carboxylate reductase	-1.02667	1.09857	0.934555	0.350017	0.561
PFL_RS12215	PFL_RS12215	CAP domain-containing protein	-1.30323	1.4035	0.928555	0.35312	0.563001
PFL_RS00180	PFL_RS00180	anti-virulence regulator CigR family protein	-1.14432	1.2323	0.928606	0.353093	0.563001
PFL_RS11620	rtcR	RNA repair transcriptional activator RtcR	-1.32279	1.43994	0.918641	0.358284	0.568251
PFL_RS11315	PFL_RS11315	arginine N-succinyltransferase	-1.30172	1.41599	0.919302	0.357938	0.568251
PFL_RS01040	PFL_RS01040	heavy metal sensor histidine kinase	-1.20089	1.30921	0.917263	0.359005	0.5685
PFL_RS28425	PFL_RS28425	16S ribosomal RNA	-1.60491	1.75643	0.913729	0.360859	0.570142
PFL_RS26650	PFL_RS26650	16S ribosomal RNA	-1.60316	1.75541	0.913269	0.361101	0.57022
PFL_RS11480	PFL_RS11480	zinc-binding alcohol dehydrogenase family protein	-1.09661	1.22662	0.894013	0.371315	0.579834
PFL_RS28410	PFL_RS28410	23S ribosomal RNA	-1.00135	1.12927	0.886726	0.375226	0.583573
PFL_RS29570	PFL_RS29570	dihydroorotase	-1.10167	1.24376	0.885758	0.375748	0.584068
PFL_RS11420	PFL_RS11420	Nramp family divalent metal transporter	-1.00958	1.1411	0.884738	0.376298	0.584138
PFL_RS24460	PFL_RS24460	hypothetical protein	-1.1101	1.27229	0.872521	0.382924	0.591084
PFL_RS02415	PFL_RS02415	AMP-binding protein	-1.11501	1.28109	0.870354	0.384107	0.592751
PFL_RS11535	PFL_RS11535	FAD-binding oxidoreductase	-1.0603	1.22758	0.863732	0.387735	0.596348
PFL_RS03220	PFL_RS03220	urease accessory protein UreD	-1.19633	1.38728	0.862353	0.388493	0.596965
PFL_RS07905	PFL_RS07905	YbfB/YjiJ family MFS transporter	-2.64137	3.08197	0.857041	0.391422	0.599391
PFL_RS12745	PFL_RS12745	TIGR03915 family putative DNA repair protein	-1.10973	1.29987	0.853726	0.393257	0.600766
PFL_RS26425	PFL_RS26425	LysR family transcriptional regulator	-1.01841	1.19593	0.851563	0.394457	0.601711
PFL_RS14745	PFL_RS14745	LysR family transcriptional regulator	-1.09181	1.28347	0.85067	0.394953	0.601922
PFL_RS13030	PFL_RS13030	PLP-dependent aminotransferase family protein	-1.08965	1.28653	0.846966	0.397014	0.604266
PFL_RS27950	PFL_RS27950	cobalamin-binding protein	-1.1563	1.37376	0.84171	0.399951	0.607393
PFL_RS00610	PFL_RS00610	16S ribosomal RNA	-1.46847	1.77128	0.829044	0.407079	0.615594
PFL_RS11020	PFL_RS11020	DUF6572 domain-containing protein	-1.04237	1.26427	0.824487	0.409663	0.618298
PFL_RS03735	PFL_RS03735	16S ribosomal RNA	-1.4525	1.77211	0.819646	0.412418	0.620509
PFL_RS04140	PFL_RS04140	lactate utilization protein C	-1.06311	1.30443	0.814999	0.415073	0.623245
PFL_RS21035	PFL_RS21035	16S ribosomal RNA	-1.44588	1.7996	0.803445	0.421718	0.630065
PFL_RS18330	PFL_RS18330	TetR/AcrR family transcriptional regulator	-1.0873	1.36497	0.796576	0.425697	0.633877
PFL_RS13600	PFL_RS13600	AraC family transcriptional regulator	-1.01404	1.37154	0.739346	0.459697	0.662563
PFL_RS07060	PFL_RS07060	aldolase	-1.14903	1.62615	0.706592	0.47982	0.676579
PFL_RS18180	PFL_RS18180	MFS transporter	-1.21892	1.81115	0.673006	0.500943	0.693139
PFL_RS30630	PFL_RS30630	DUF1127 domain-containing protein	-1.04299	1.56091	0.668194	0.50401	0.694895
PFL_RS17045	PFL_RS17045	glycerate kinase	-1.35639	2.64943	0.511955	0.608683	0.781655
PFL_RS28130	PFL_RS28130	hypothetical protein	-5.62831	1.92137	2.92933	0.00339696
PFL_RS06970	PFL_RS06970	ABC transporter ATP-binding protein	-5.6282	3.85245	1.46094	0.144031
PFL_RS06955	PFL_RS06955	cysteine dioxygenase	-5.52556	1.95123	2.83184	0.00462811
PFL_RS06975	PFL_RS06975	acyl-CoA dehydrogenase family protein	-5.41692	2.13467	2.53759	0.0111619
PFL_RS14075	PFL_RS14075	phosphopantetheine-binding protein	-5.36863	1.56993	3.41966	0.000627005
PFL_RS06980	PFL_RS06980	D-isomer specific 2-hydroxyacid dehydrogenase family protein	-5.35643	2.416	2.21706	0.0266187
PFL_RS15415	arnF	4-amino-4-deoxy-L-arabinose-phosphoundecaprenol flippase subunit ArnF	-5.3212	2.35659	2.258	0.0239454
PFL_RS15450	PFL_RS15450	arginine deiminase-related protein	-5.30311	2.13922	2.47899	0.0131754
PFL_RS10140	PFL_RS10140	phage tail sheath family protein	-5.21869	1.83836	2.83877	0.00452874
PFL_RS17035	hpaH	2-oxo-hept-4-ene-1,C7-dioate hydratase	-5.05507	1.653	3.05812	0.00222728
PFL_RS13915	gspK	type II secretion system minor pseudopilin GspK	-5.00779	1.52354	3.28694	0.00101283
PFL_RS16010	PFL_RS16010	acyl-CoA dehydrogenase family protein	-4.97506	1.69376	2.93729	0.00331097
PFL_RS31110	PFL_RS31110	aromatic ring-hydroxylating dioxygenase subunit alpha	-4.83911	2.1454	2.25558	0.0240971
PFL_RS06135	PFL_RS06135	phage holin family protein	-4.78178	1.92357	2.48588	0.012923
PFL_RS19470	PFL_RS19470	aldehyde dehydrogenase family protein	-4.75713	2.70487	1.75873	0.0786232
PFL_RS28975	PFL_RS28975	DUF1190 domain-containing protein	-4.73752	2.15673	2.19662	0.0280473
PFL_RS15460	PFL_RS15460	ATP-binding cassette domain-containing protein	-4.73255	1.96888	2.40367	0.0162312
PFL_RS13400	PFL_RS13400	hypothetical protein	-4.68063	3.00541	1.5574	0.119375
PFL_RS03845	antC	anthranilate 1,C2-dioxygenase electron transfer component AntC	-4.54492	1.5801	2.87636	0.00402294
PFL_RS17025	PFL_RS17025	5-carboxymethyl-2-hydroxymuconate Delta-isomerase	-4.48643	1.83797	2.44098	0.0146476
PFL_RS13925	gspM	type II secretion system protein GspM	-4.38517	2.82497	1.55229	0.120593
PFL_RS33315	PFL_RS33315	GFA family protein	-4.30101	2.00258	2.14773	0.0317352
PFL_RS31090	PFL_RS31090	MBL fold metallo-hydrolase	-4.00712	2.07978	1.9267	0.0540167
PFL_RS16955	PFL_RS16955	MFS transporter	-4.00581	4.26304	0.93966	0.347392
PFL_RS18735	PFL_RS18735	DSD1 family PLP-dependent enzyme	-3.99564	1.78152	2.24283	0.024908
PFL_RS29175	PFL_RS29175	gamma-butyrobetaine dioxygenase	-3.99282	2.21415	1.80332	0.0713379
PFL_RS20950	PFL_RS20950	TolC family protein	-3.89015	3.1863	1.2209	0.222124
PFL_RS31075	PFL_RS31075	hypothetical protein	-3.8492	1.96232	1.96155	0.0498147
PFL_RS15610	PFL_RS15610	polysaccharide deacetylase family protein	-3.83197	3.11995	1.22822	0.219365
PFL_RS19040	PFL_RS19040	hypothetical protein	-3.83079	2.14641	1.78475	0.0743027
PFL_RS15635	PFL_RS15635	ChbG/HpnK family deacetylase	-3.82519	2.66055	1.43774	0.150507
PFL_RS14300	PFL_RS14300	YbjN domain-containing protein	-3.80953	1.9931	1.91136	0.0559583
PFL_RS18830	moaC	cyclic pyranopterin monophosphate synthase MoaC	-3.6975	2.29587	1.6105	0.107289
PFL_RS18750	PFL_RS18750	energy transducer TonB	-3.68495	1.84863	1.99334	0.0462237
PFL_RS31595	PFL_RS31595	hypothetical protein	-3.67188	4.26719	0.860491	0.389518
PFL_RS12290	PFL_RS12290	LysE family transporter	-3.64734	3.01016	1.21168	0.225636
PFL_RS13540	PFL_RS13540	DUF2239 family protein	-3.62152	1.62441	2.22943	0.0257854
PFL_RS13980	PFL_RS13980	hypothetical protein	-3.59861	2.09685	1.71619	0.0861268
PFL_RS13235	PFL_RS13235	branched-chain amino acid ABC transporter permease	-3.58927	3.29872	1.08808	0.27656
PFL_RS16280	PFL_RS16280	cupin domain-containing protein	-3.57461	3.47197	1.02956	0.303216
PFL_RS10920	PFL_RS10920	hypothetical protein	-3.56713	3.18529	1.11988	0.262767
PFL_RS15465	PFL_RS15465	ABC transporter permease	-3.54997	4.26895	0.831579	0.405646
PFL_RS13835	PFL_RS13835	DUF4381 domain-containing protein	-3.45723	1.88234	1.83666	0.0662596
PFL_RS14760	PFL_RS14760	LLM class flavin-dependent oxidoreductase	-3.38975	3.326	1.01917	0.308124
PFL_RS18835	PFL_RS18835	bestrophin family protein	-3.36932	3.49273	0.964669	0.334711
PFL_RS31975	PFL_RS31975	DUF1427 family protein	-3.35829	1.9022	1.76548	0.0774837
PFL_RS12435	PFL_RS12435	adenylyltransferase/cytidyltransferase family protein	-3.27784	1.58995	2.06161	0.0392453
PFL_RS17860	PFL_RS17860	amidase	-3.25988	3.41409	0.954832	0.339663
PFL_RS17900	PFL_RS17900	hypothetical protein	-3.25111	2.24546	1.44786	0.147658
PFL_RS03350	PFL_RS03350	CPCC family cysteine-rich protein	-3.22377	4.27447	0.754192	0.450734
PFL_RS10145	PFL_RS10145	phage major tail tube protein	-3.21991	2.42664	1.3269	0.184541
PFL_RS12340	PFL_RS12340	helix-turn-helix transcriptional regulator	-3.19923	1.53189	2.08842	0.0367603
PFL_RS15435	PFL_RS15435	HPP family protein	-3.16591	4.20399	0.753072	0.451407
PFL_RS29495	PFL_RS29495	triphosphoribosyl-dephospho-CoA synthase	-3.14541	2.41725	1.30123	0.193179
PFL_RS07525	PFL_RS07525	carbonic anhydrase	-3.13805	4.27614	0.733853	0.463039
PFL_RS11350	PFL_RS11350	histidine phosphatase family protein	-3.13762	1.55333	2.01993	0.043391
PFL_RS10015	PFL_RS10015	phage antirepressor KilAC domain-containing protein	-3.13284	2.12327	1.47548	0.140083
PFL_RS12310	PFL_RS12310	ankyrin repeat domain-containing protein	-3.118	2.27452	1.37084	0.170426
PFL_RS31095	PFL_RS31095	F390 synthetase-related protein	-3.10921	2.25399	1.37943	0.167763
PFL_RS29445	PFL_RS29445	LysR family transcriptional regulator	-3.09483	1.45993	2.11985	0.0340185
PFL_RS06140	PFL_RS06140	late control protein	-3.09103	2.29538	1.34663	0.178099
PFL_RS07135	PFL_RS07135	FAD-dependent oxidoreductase	-3.08096	2.42194	1.2721	0.203336
PFL_RS14825	PFL_RS14825	SDR family NAD(P)-dependent oxidoreductase	-3.056	4.15687	0.73517	0.462236
PFL_RS13385	PFL_RS13385	CoA ester lyase	-3.05594	2.84351	1.0747	0.282507
PFL_RS13920	gspL	type II secretion system protein GspL	-3.04557	3.41528	0.891748	0.372528
PFL_RS29170	PFL_RS29170	thioesterase family protein	-3.02474	1.62011	1.867	0.0619022
PFL_RS02380	PFL_RS02380	hypothetical protein	-2.99021	3.21927	0.92885	0.352967
PFL_RS14780	PFL_RS14780	lipase family protein	-2.96185	2.28239	1.2977	0.194392
PFL_RS13405	PFL_RS13405	amidase family protein	-2.93726	2.38092	1.23366	0.217328
PFL_RS13220	PFL_RS13220	AMP-binding protein	-2.87748	4.28184	0.67202	0.501571
PFL_RS00285	PFL_RS00285	hypothetical protein	-2.8329	1.46803	1.92973	0.0536403
PFL_RS03355	PFL_RS03355	hypothetical protein	-2.76709	1.50545	1.83804	0.0660558
PFL_RS33070	PFL_RS33070	hypothetical protein	-2.74581	2.18872	1.25453	0.209651
PFL_RS14730	PFL_RS14730	aldehyde dehydrogenase family protein	-2.73508	3.55588	0.769171	0.441792
PFL_RS08545	PFL_RS08545	urea transporter	-2.72707	4.28562	0.636331	0.524561
PFL_RS10000	PFL_RS10000	hypothetical protein	-2.71081	4.28606	0.632472	0.527078
PFL_RS04050	PFL_RS04050	DUF3726 domain-containing protein	-2.70883	2.07505	1.30543	0.191746
PFL_RS16975	PFL_RS16975	MFS transporter	-2.69927	1.46802	1.83872	0.0659568
PFL_RS13810	PFL_RS13810	hydantoinase/oxoprolinase family protein	-2.68797	3.37963	0.795345	0.426413
PFL_RS29100	PFL_RS29100	4-vinyl reductase	-2.66695	4.28725	0.622067	0.533898
PFL_RS33125	PFL_RS33125	hypothetical protein	-2.64365	2.26316	1.16812	0.242757
PFL_RS14295	PFL_RS14295	hypothetical protein	-2.63425	4.03111	0.653479	0.513447
PFL_RS07005	PFL_RS07005	RidA family protein	-2.62087	2.14176	1.2237	0.221065
PFL_RS18850	PFL_RS18850	cytochrome ubiquinol oxidase subunit I	-2.60674	2.36393	1.10272	0.27015
PFL_RS15930	PFL_RS15930	ketosteroid isomerase	-2.58794	1.24851	2.07282	0.0381892
PFL_RS08575	PFL_RS08575	heme-binding protein	-2.5591	4.29033	0.596482	0.550854
PFL_RS15600	PFL_RS15600	glycosyltransferase family A protein	-2.55907	4.29033	0.596473	0.550859
PFL_RS29990	PFL_RS29990	DUF6436 domain-containing protein	-2.5368	1.30419	1.94512	0.0517604
PFL_RS20625	PFL_RS20625	PepSY domain-containing protein	-2.50079	2.07766	1.20366	0.228722
PFL_RS17375	PFL_RS17375	hypothetical protein	-2.48252	3.42644	0.724517	0.468749
PFL_RS32840	PFL_RS32840	hypothetical protein	-2.43952	2.83413	0.860766	0.389367
PFL_RS28930	PFL_RS28930	hypothetical protein	-2.43835	1.98398	1.22901	0.219066
PFL_RS03345	PFL_RS03345	SMI1/KNR4 family protein	-2.41498	1.0437	2.31387	0.0206751
PFL_RS06190	PFL_RS06190	phage baseplate assembly protein	-2.41215	1.98931	1.21256	0.2253
PFL_RS13380	PFL_RS13380	CaiB/BaiF CoA-transferase family protein	-2.39576	1.54871	1.54694	0.121878
PFL_RS32070	PFL_RS32070	DUF2986 domain-containing protein	-2.36883	1.70938	1.38578	0.165814
PFL_RS13770	PFL_RS13770	LysE family translocator	-2.34632	1.62068	1.44774	0.147691
PFL_RS15365	PFL_RS15365	iron ABC transporter permease	-2.34426	1.74734	1.34162	0.179719
PFL_RS33040	PFL_RS33040	hypothetical protein	-2.28933	1.66509	1.3749	0.169162
PFL_RS07180	PFL_RS07180	hypothetical protein	-2.28511	4.29926	0.531513	0.595063
PFL_RS01735	PFL_RS01735	methyltransferase	-2.27458	2.46735	0.921872	0.356595
PFL_RS23185	kdpC	potassium-transporting ATPase subunit KdpC	-2.27314	2.06507	1.10076	0.271002
PFL_RS07395	PFL_RS07395	fimbria/pilus periplasmic chaperone	-2.27049	2.28976	0.991582	0.321402
PFL_RS13890	gspJ	type II secretion system minor pseudopilin GspJ	-2.2704	1.93516	1.17324	0.2407
PFL_RS07045	PFL_RS07045	hypothetical protein	-2.26132	1.4228	1.58935	0.111982
PFL_RS10055	PFL_RS10055	hypothetical protein	-2.25762	1.79194	1.25987	0.207715
PFL_RS13815	PFL_RS13815	hydantoinase B/oxoprolinase family protein	-2.25357	2.06402	1.09183	0.274906
PFL_RS18825	moaD	molybdopterin converting factor subunit 1	-2.2499	1.54139	1.45966	0.144383
PFL_RS32465	PFL_RS32465	DNA cytosine methyltransferase	-2.23938	2.88705	0.775661	0.437949
PFL_RS19300	PFL_RS19300	glycoside hydrolase family 19 protein	-2.22878	2.14054	1.04122	0.297772
PFL_RS19565	PFL_RS19565	sialidase family protein	-2.2131	4.30189	0.514448	0.606939
PFL_RS23675	PFL_RS23675	DUF3158 family protein	-2.20489	1.26601	1.74161	0.0815776
PFL_RS15575	PFL_RS15575	CpsD/CapB family tyrosine-protein kinase	-2.19097	2.99417	0.731743	0.464325
PFL_RS13760	PFL_RS13760	alpha/beta hydrolase	-2.16345	3.46019	0.625241	0.531813
PFL_RS31085	PFL_RS31085	NAD(P)-dependent oxidoreductase	-2.15972	1.51109	1.42924	0.152934
PFL_RS13370	PFL_RS13370	acyl-CoA dehydrogenase family protein	-2.13836	2.07043	1.03281	0.301693
PFL_RS20840	PFL_RS20840	hypothetical protein	-2.11348	1.29014	1.63818	0.101383
PFL_RS07510	PFL_RS07510	DMT family transporter	-2.07527	1.11524	1.86082	0.0627692
PFL_RS19630	PFL_RS19630	muconate cycloisomerase family protein	-2.06987	4.27834	0.483802	0.628526
PFL_RS13375	PFL_RS13375	MmgE/PrpD family protein	-2.06716	2.87793	0.71828	0.472585
PFL_RS15850	paaJ	1,C2-phenylacetyl-CoA epoxidase subunit PaaD	-2.03867	2.25868	0.902593	0.366742
PFL_RS18805	mobA	molybdenum cofactor guanylyltransferase MobA	-2.03677	1.7969	1.13349	0.257008
PFL_RS12955	PFL_RS12955	GNAT family N-acetyltransferase	-2.03169	1.88541	1.07758	0.28122
PFL_RS22110	PFL_RS22110	glutathione S-transferase N-terminal domain-containing protein	-2.02728	1.13846	1.78072	0.074959
PFL_RS13325	PFL_RS13325	MipA/OmpV family protein	-1.97926	3.02593	0.654099	0.513048
PFL_RS01070	PFL_RS01070	ABC transporter permease subunit	-1.97303	2.58427	0.763477	0.445179
PFL_RS10185	PFL_RS10185	lysis system i-spanin subunit Rz	-1.97172	3.3493	0.588697	0.556065
PFL_RS30920	PFL_RS30920	hypothetical protein	-1.97127	1.98825	0.991456	0.321463
PFL_RS13480	PFL_RS13480	hypothetical protein	-1.96887	2.09947	0.937794	0.34835
PFL_RS23865	PFL_RS23865	TIGR03758 family integrating conjugative element protein	-1.95367	3.4607	0.564531	0.572393
PFL_RS01635	PFL_RS01635	hypothetical protein	-1.93144	1.54289	1.25183	0.21063
PFL_RS04085	PFL_RS04085	RidA family protein	-1.92337	1.56345	1.2302	0.218621
PFL_RS10910	PFL_RS10910	hypothetical protein	-1.91014	3.35134	0.569962	0.568703
PFL_RS07125	PFL_RS07125	FAD/NAD(P)-binding oxidoreductase	-1.89242	4.21781	0.448675	0.653666
PFL_RS20945	PFL_RS20945	HlyD family secretion protein	-1.89109	4.31535	0.438224	0.661224
PFL_RS32605	PFL_RS32605	hypothetical protein	-1.88915	1.4619	1.29225	0.196269
PFL_RS20570	PFL_RS20570	periplasmic heavy metal sensor	-1.88381	2.10434	0.895203	0.370679
PFL_RS11245	PFL_RS11245	YniB family protein	-1.88027	1.85137	1.01561	0.309816
PFL_RS12205	PFL_RS12205	hypothetical protein	-1.84936	2.01192	0.9192	0.357991
PFL_RS26800	PFL_RS26800	aspartate 1-decarboxylase	-1.84197	1.65615	1.1122	0.266051
PFL_RS11010	PFL_RS11010	DUF6572 domain-containing protein	-1.84008	1.45064	1.26847	0.204631
PFL_RS16960	PFL_RS16960	class II histone deacetylase	-1.83313	2.04398	0.896844	0.369802
PFL_RS28405	rrf	5S ribosomal RNA	-1.78756	1.53162	1.1671	0.243169
PFL_RS13900	PFL_RS13900	type II secretion system protein N	-1.77854	2.41425	0.736684	0.461315
PFL_RS32910	PFL_RS32910	hypothetical protein	-1.70714	1.42211	1.20042	0.229976
PFL_RS33110	PFL_RS33110	hypothetical protein	-1.70269	1.70087	1.00107	0.316794
PFL_RS13520	PFL_RS13520	MaoC family dehydratase	-1.6797	1.50655	1.11493	0.26488
PFL_RS14280	PFL_RS14280	biopolymer transporter ExbD	-1.65731	3.33246	0.497325	0.61896
PFL_RS11380	PFL_RS11380	hypothetical protein	-1.63726	4.32821	0.378276	0.705225
PFL_RS16075	PFL_RS16075	ABC transporter ATP-binding protein	-1.6363	1.49859	1.09189	0.27488
PFL_RS09265	PFL_RS09265	tRNA-Ser	-1.62584	2.74466	0.592365	0.553606
PFL_RS05045	PFL_RS05045	MotA/TolQ/ExbB proton channel family protein	-1.6221	1.49519	1.08488	0.277973
PFL_RS01820	PFL_RS01820	tRNA-Phe	-1.62129	3.04027	0.53327	0.593846
PFL_RS05050	PFL_RS05050	bifunctional metallophosphatase/5'-nucleotidase	-1.6195	2.03927	0.794155	0.427105
PFL_RS05345	PFL_RS05345	FadR/GntR family transcriptional regulator	-1.60879	1.42576	1.12837	0.259163
PFL_RS11000	PFL_RS11000	M20 family metallopeptidase	-1.60586	3.14909	0.509946	0.61009
PFL_RS01095	PFL_RS01095	LysR family transcriptional regulator	-1.58993	1.8187	0.87421	0.382004
PFL_RS26630	rrf	5S ribosomal RNA	-1.58978	1.58385	1.00374	0.315502
PFL_RS31105	PFL_RS31105	hypothetical protein	-1.58705	1.58766	0.999613	0.317498
PFL_RS14305	PFL_RS14305	peptidylprolyl isomerase	-1.58392	1.61245	0.982303	0.32595
PFL_RS33265	PFL_RS33265	diguanylate cyclase	-1.57551	4.33168	0.363718	0.716069
PFL_RS00565	PFL_RS00565	DUF1127 domain-containing protein	-1.5755	4.33168	0.363716	0.71607
PFL_RS18670	PFL_RS18670	DUF4810 domain-containing protein	-1.55046	1.30507	1.18803	0.234822
PFL_RS06155	PFL_RS06155	DUF2635 domain-containing protein	-1.54179	1.8955	0.813393	0.415993
PFL_RS15825	paaI	hydroxyphenylacetyl-CoA thioesterase PaaI	-1.54175	1.30426	1.18209	0.237171
PFL_RS32955	PFL_RS32955	4-hydroxythreonine-4-phosphate dehydrogenase PdxA	-1.53865	2.17482	0.707486	0.479264
PFL_RS12465	PFL_RS12465	hypothetical protein	-1.51857	1.25782	1.20731	0.227315
PFL_RS25340	PFL_RS25340	hypothetical protein	-1.4897	2.76527	0.538718	0.590081
PFL_RS05155	PFL_RS05155	alginate O-acetyltransferase	-1.48486	1.82134	0.815256	0.414926
PFL_RS05700	PFL_RS05700	hypothetical protein	-1.46607	1.20215	1.21954	0.222638
PFL_RS19195	PFL_RS19195	hypothetical protein	-1.45305	1.8776	0.773887	0.438998
PFL_RS00585	PFL_RS00585	NAD(P) transhydrogenase subunit alpha	-1.44601	1.65852	0.871866	0.383282
PFL_RS13410	PFL_RS13410	polyamine ABC transporter substrate-binding protein	-1.43878	1.81903	0.790958	0.428969
PFL_RS24820	PFL_RS24820	arginase family protein	-1.39815	2.05051	0.681855	0.495331
PFL_RS18765	PFL_RS18765	phytase	-1.38801	1.75594	0.790467	0.429255
PFL_RS19595	PFL_RS19595	1,C6-dihydroxycyclohexa-2,C4-diene-1-carboxylate dehydrogenase	-1.37463	1.41243	0.97324	0.330434
PFL_RS11965	PFL_RS11965	hypothetical protein	-1.37408	1.29152	1.06392	0.287364
PFL_RS05015	PFL_RS05015	DUF3325 domain-containing protein	-1.35875	1.5355	0.884891	0.376216
PFL_RS31100	PFL_RS31100	ATP-grasp domain-containing protein	-1.34158	1.66291	0.806767	0.419801
PFL_RS01640	PFL_RS01640	phosphatase PAP2 family protein	-1.34014	1.30556	1.02649	0.304662
PFL_RS19555	PFL_RS19555	LTA synthase family protein	-1.33511	1.21366	1.10007	0.271304
PFL_RS12185	PFL_RS12185	DUF1289 domain-containing protein	-1.30989	3.80318	0.34442	0.730531
PFL_RS10075	PFL_RS10075	head maturation protease,C ClpP-related	-1.30256	1.72681	0.754316	0.45066
PFL_RS29085	PFL_RS29085	electron transfer flavoprotein subunit alpha/FixB family protein	-1.29059	1.71202	0.75384	0.450945
PFL_RS03250	PFL_RS03250	hypothetical protein	-1.26914	1.70808	0.743019	0.45747
PFL_RS17885	PFL_RS17885	fatty acid desaturase family protein	-1.26643	1.78174	0.710783	0.477219
PFL_RS14775	PFL_RS14775	LLM class flavin-dependent oxidoreductase	-1.25718	2.89685	0.433982	0.664302
PFL_RS26500	PFL_RS26500	efflux RND transporter periplasmic adaptor subunit	-1.25126	4.34982	0.287658	0.773608
PFL_RS18775	PFL_RS18775	GGDEF domain-containing protein	-1.25126	4.34982	0.287658	0.773609
PFL_RS16940	hpaC	4-hydroxyphenylacetate 3-monooxygenase,C reductase component	-1.25125	4.34982	0.287657	0.773609
PFL_RS07015	PFL_RS07015	aliphatic sulfonate ABC transporter substrate-binding protein	-1.23973	1.53873	0.805681	0.420427
PFL_RS04535	PFL_RS04535	septal ring lytic transglycosylase RlpA family protein	-1.2178	1.34543	0.905138	0.365392
PFL_RS26485	PFL_RS26485	OprD family porin	-1.21166	1.46327	0.828045	0.407645
PFL_RS10105	PFL_RS10105	phage baseplate assembly protein V	-1.19434	1.46499	0.815253	0.414928
PFL_RS06630	PFL_RS06630	RidA family protein	-1.18464	1.77444	0.667616	0.504379
PFL_RS03755	rrf	5S ribosomal RNA	-1.17038	1.98673	0.589096	0.555797
PFL_RS00630	rrf	5S ribosomal RNA	-1.16757	1.97213	0.592035	0.553827
PFL_RS16895	PFL_RS16895	hypothetical protein	-1.15422	1.67981	0.687114	0.492011
PFL_RS25015	PFL_RS25015	hypothetical protein	-1.15005	1.89124	0.608093	0.543126
PFL_RS12585	PFL_RS12585	DUF6602 domain-containing protein	-1.14499	1.51301	0.756765	0.449191
PFL_RS16270	PFL_RS16270	SDR family oxidoreductase	-1.13847	1.12524	1.01176	0.311654
PFL_RS10915	PFL_RS10915	hypothetical protein	-1.1381	2.34383	0.485572	0.62727
PFL_RS16755	PFL_RS16755	GNAT family N-acetyltransferase	-1.13659	1.73901	0.653586	0.513379
PFL_RS20575	PFL_RS20575	YXWGXW repeat-containing protein	-1.12463	1.61324	0.697124	0.485725
PFL_RS21800	kdpC	potassium-transporting ATPase subunit KdpC	-1.11056	1.4515	0.765114	0.444204
PFL_RS18770	PFL_RS18770	TonB-dependent receptor	-1.09896	1.79934	0.610759	0.541359
PFL_RS02395	PFL_RS02395	acyl-CoA thioesterase	-1.07804	1.40763	0.76585	0.443765
PFL_RS13025	PFL_RS13025	multidrug effflux MFS transporter	-1.02856	2.67774	0.384114	0.700894
PFL_RS21510	PFL_RS21510	response regulator	-1.02845	1.45663	0.706046	0.480159
PFL_RS15845	paaC	1,C2-phenylacetyl-CoA epoxidase subunit PaaC	-1.00063	1.25556	0.796959	0.425475
PFL_RS28220	rplR	50S ribosomal protein L18	-0.998185	0.352631	2.83068	0.0046449	0.0209556
PFL_RS17710	PFL_RS17710	alpha/beta hydrolase	-0.998102	0.692225	1.44188	0.149337	0.319969
PFL_RS20060	PFL_RS20060	RNA polymerase sigma factor	-0.997969	1.64404	0.607022	0.543837
PFL_RS26635	PFL_RS26635	23S ribosomal RNA	-0.996944	1.12845	0.883466	0.376984	0.584731
PFL_RS25315	queA	tRNA preQ1(34) S-adenosylmethionine ribosyltransferase-isomerase QueA	-0.996558	0.45576	2.18659	0.0287728	0.0944608
PFL_RS25030	PFL_RS25030	hybrid sensor histidine kinase/response regulator	-0.996539	0.357903	2.78438	0.00536298	0.0236397
PFL_RS20660	PFL_RS20660	MFS transporter	-0.995723	1.61158	0.617854	0.536672	0.721008
PFL_RS01995	PFL_RS01995	DUF2339 domain-containing protein	-0.995421	0.666872	1.49267	0.135523	0.298803
PFL_RS08210	PFL_RS08210	flagellin domain-containing protein	-0.993964	0.480187	2.06995	0.0384567	0.116664
PFL_RS17080	PFL_RS17080	aldo/keto reductase	-0.992849	0.35422	2.80292	0.00506424	0.0224429
PFL_RS14970	PFL_RS14970	U32 family peptidase	-0.992017	0.785576	1.26279	0.206665	0.396956
PFL_RS18740	PFL_RS18740	D-arabinono-1,C4-lactone oxidase	-0.989786	3.16614	0.312616	0.754572
PFL_RS25875	PFL_RS25875	tryptophan--tRNA ligase	-0.988905	0.294923	3.3531	0.000799121	0.00460403
PFL_RS10800	PFL_RS10800	MFS transporter	-0.988574	0.824301	1.19929	0.230416	0.427296
PFL_RS01415	PFL_RS01415	Tex family protein	-0.98797	0.407774	2.42284	0.0153999	0.0570696
PFL_RS05825	tsaB	tRNA (adenosine(37)-N6)-threonylcarbamoyltransferase complex dimerization subunit type 1 TsaB	-0.987607	0.528919	1.86722	0.0618714	0.167291
PFL_RS14805	PFL_RS14805	NAD(P)-dependent oxidoreductase	-0.987521	1.88489	0.523914	0.600339
PFL_RS01550	rfbD	dTDP-4-dehydrorhamnose reductase	-0.987445	0.53059	1.86103	0.0627394	0.169004
PFL_RS30545	PFL_RS30545	ABC transporter six-transmembrane domain-containing protein	-0.984096	0.611833	1.60844	0.107739	0.252619
PFL_RS00795	PFL_RS00795	MarR family transcriptional regulator	-0.982895	0.601318	1.63457	0.10214	0.24323
PFL_RS21100	PFL_RS21100	sigma-54 dependent transcriptional regulator	-0.982291	0.858085	1.14475	0.252314	0.454446
PFL_RS33170	PFL_RS33170	hypothetical protein	-0.980649	0.55137	1.77857	0.0753104	0.192275
PFL_RS23860	PFL_RS23860	RAQPRD family integrative conjugative element protein	-0.979964	1.58472	0.618384	0.536322
PFL_RS06310	PFL_RS06310	rRNA pseudouridine synthase	-0.978451	0.548485	1.78392	0.0744372	0.190805
PFL_RS14040	PFL_RS14040	hypothetical protein	-0.978341	2.37991	0.411084	0.681011
PFL_RS25920	PFL_RS25920	NAD-dependent epimerase/dehydratase family protein	-0.977889	0.606315	1.61284	0.106779	0.251476
PFL_RS05670	PFL_RS05670	YaeQ family protein	-0.977324	0.531941	1.83728	0.0661689	0.175296
PFL_RS13390	PFL_RS13390	HD domain-containing protein	-0.976716	0.908046	1.07562	0.282095	0.490679
PFL_RS05010	PFL_RS05010	PepSY-associated TM helix domain-containing protein	-0.974457	0.58226	1.67358	0.0942139	0.228313
PFL_RS18160	PFL_RS18160	TerC family protein	-0.973881	0.346572	2.81004	0.00495356	0.0221072
PFL_RS25565	PFL_RS25565	aminotransferase class I/II-fold pyridoxal phosphate-dependent enzyme	-0.9736	1.13321	0.859155	0.390255	0.598398
PFL_RS00365	PFL_RS00365	methionine ABC transporter permease	-0.97273	0.587326	1.6562	0.0976812	0.234646
PFL_RS10170	PFL_RS10170	hypothetical protein	-0.972157	0.50013	1.94381	0.0519189	0.145777
PFL_RS13015	hcnC	cyanide-forming glycine dehydrogenase subunit HcnC	-0.97167	1.36051	0.714195	0.475107
PFL_RS31850	PFL_RS31850	AAA family ATPase	-0.968703	0.538711	1.79819	0.0721475	0.186094
PFL_RS17360	PFL_RS17360	pyridoxal-phosphate dependent enzyme	-0.968621	0.533437	1.81581	0.0693992	0.181183
PFL_RS23530	PFL_RS23530	L-serine ammonia-lyase	-0.968244	0.386386	2.5059	0.012214	0.0473303
PFL_RS17810	PFL_RS17810	DUF1028 domain-containing protein	-0.96778	1.55022	0.624287	0.532439
PFL_RS20120	PFL_RS20120	leucine-rich repeat-containing protein kinase family protein	-0.966732	0.948496	1.01923	0.308096	0.517354
PFL_RS05590	PFL_RS05590	homoserine dehydrogenase	-0.965699	0.300921	3.20914	0.00133132	0.00713253
PFL_RS15470	PFL_RS15470	ABC transporter permease subunit	-0.965631	1.62917	0.592713	0.553373
PFL_RS10795	PFL_RS10795	hypothetical protein	-0.965328	0.603915	1.59845	0.109943	0.256208
PFL_RS29145	PFL_RS29145	DUF3010 family protein	-0.963615	0.855443	1.12645	0.259975	0.463368
PFL_RS19775	mnmA	tRNA 2-thiouridine(34) synthase MnmA	-0.96245	0.453883	2.12048	0.0339656	0.106454
PFL_RS16300	PFL_RS16300	UvrD-helicase domain-containing protein	-0.961813	0.742993	1.29451	0.195489	0.382248
PFL_RS13260	PFL_RS13260	SDR family oxidoreductase	-0.961001	0.401566	2.39313	0.0167052	0.0610057
PFL_RS29580	PFL_RS29580	C40 family peptidase	-0.960791	0.486271	1.97583	0.0481736	0.137946
PFL_RS21575	PFL_RS21575	crotonase/enoyl-CoA hydratase family protein	-0.960678	0.535102	1.79532	0.072603	0.187101
PFL_RS30375	PFL_RS30375	ATP-binding cassette domain-containing protein	-0.958562	0.40945	2.3411	0.0192272	0.0681874
PFL_RS28040	PFL_RS28040	ABC transporter permease	-0.95851	0.418838	2.2885	0.0221086	0.0766514
PFL_RS26335	PFL_RS26335	DUF3077 domain-containing protein	-0.958355	1.51979	0.630582	0.528314
PFL_RS26360	PFL_RS26360	GNAT family N-acetyltransferase	-0.957972	0.921765	1.03928	0.298674	0.508471
PFL_RS32250	PFL_RS32250	DNA polymerase ligase N-terminal domain-containing protein	-0.957791	0.453542	2.1118	0.0347035	0.108179
PFL_RS18610	PFL_RS18610	hypothetical protein	-0.957554	0.832628	1.15004	0.250128	0.451859
PFL_RS22990	PFL_RS22990	diguanylate cyclase	-0.956545	0.470824	2.03164	0.0421901	0.124968
PFL_RS10415	leuB	3-isopropylmalate dehydrogenase	-0.955647	0.312203	3.06098	0.00220616	0.0110499
PFL_RS26565	PFL_RS26565	molecular chaperone HscC	-0.954989	0.390595	2.44496	0.0144868	0.0545617
PFL_RS33220	PFL_RS33220	DUF1800 domain-containing protein	-0.954029	1.57342	0.60634	0.544289
PFL_RS21470	PFL_RS21470	YqjD family protein	-0.95289	0.674693	1.41233	0.157852	0.331444
PFL_RS03315	PFL_RS03315	cobalt-precorrin-5B (C(1))-methyltransferase	-0.95161	0.667184	1.42631	0.153779	0.326426
PFL_RS25410	PFL_RS25410	AraC family transcriptional regulator	-0.951567	0.477446	1.99304	0.0462575	0.134056
PFL_RS16080	PFL_RS16080	acyl-CoA dehydrogenase family protein	-0.949492	1.08004	0.879128	0.379332	0.587267
PFL_RS15340	PFL_RS15340	sn-glycerol-3-phosphate transporter	-0.948923	0.695489	1.3644	0.172443	0.351216
PFL_RS15925	zapE	cell division protein ZapE	-0.947932	0.507095	1.86934	0.0615758	0.166647
PFL_RS04310	rpsO	30S ribosomal protein S15	-0.947786	0.483843	1.95887	0.0501282	0.141576
PFL_RS03265	PFL_RS03265	ABC transporter ATP-binding protein	-0.947664	0.699508	1.35476	0.175495	0.354306
PFL_RS15695	lpxO	lipid A hydroxylase LpxO	-0.94752	0.391346	2.42119	0.01547	0.0572558
PFL_RS19185	PFL_RS19185	hypothetical protein	-0.945765	1.00811	0.93816	0.348162	0.559554
PFL_RS01875	PFL_RS01875	divergent polysaccharide deacetylase family protein	-0.94454	0.769885	1.22686	0.219876	0.413521
PFL_RS28485	PFL_RS28485	OsmC family protein	-0.943314	0.484413	1.94733	0.0514949	0.144798
PFL_RS21225	PFL_RS21225	TlpA disulfide reductase family protein	-0.941989	0.582174	1.61805	0.105651	0.249328
PFL_RS27825	PFL_RS27825	hypothetical protein	-0.941668	0.525418	1.79223	0.0730965	0.187935
PFL_RS29840	PFL_RS29840	putative 2-aminoethylphosphonate ABC transporter substrate-binding protein	-0.941144	1.22223	0.770022	0.441287	0.647204
PFL_RS13415	PFL_RS13415	AraC family transcriptional regulator	-0.941137	0.924197	1.01833	0.308522	0.517491
PFL_RS01670	PFL_RS01670	sodium:solute symporter	-0.941086	1.39465	0.674783	0.499814	0.692579
PFL_RS25465	PFL_RS25465	hypothetical protein	-0.940534	0.498208	1.88783	0.0590482	0.161549
PFL_RS00850	PFL_RS00850	ShlB/FhaC/HecB family hemolysin secretion/activation protein	-0.940396	1.25303	0.750498	0.452955
PFL_RS11660	PFL_RS11660	site-2 protease family protein	-0.940031	0.904621	1.03914	0.298738	0.508471
PFL_RS09850	PFL_RS09850	DEAD/DEAH box helicase	-0.939093	0.369154	2.54391	0.0109621	0.0433822
PFL_RS13305	PFL_RS13305	universal stress protein	-0.938839	0.481229	1.95092	0.0510669	0.143805
PFL_RS05020	PFL_RS05020	RNA polymerase sigma factor	-0.938604	0.758956	1.2367	0.216197	0.409406
PFL_RS33095	PFL_RS33095	hypothetical protein	-0.937564	0.565186	1.65886	0.0971445	0.233746
PFL_RS01555	rfbC	dTDP-4-dehydrorhamnose 3,C5-epimerase	-0.935334	0.328597	2.84645	0.00442097	0.0200858
PFL_RS14975	PFL_RS14975	RidA family protein	-0.935111	0.658239	1.42063	0.155425	0.328019
PFL_RS25850	rplM	50S ribosomal protein L13	-0.93294	0.57335	1.62717	0.1037	0.246233
PFL_RS24760	ybaK	Cys-tRNA(Pro) deacylase	-0.932875	0.38407	2.42892	0.015144	0.056411
PFL_RS18600	PFL_RS18600	OprD family outer membrane porin	-0.932773	1.31946	0.706934	0.479608	0.676579
PFL_RS21485	PFL_RS21485	EAL domain-containing protein	-0.931797	1.20621	0.772502	0.439817	0.64623
PFL_RS26010	PFL_RS26010	LysE family transporter	-0.931779	0.514064	1.81257	0.0698974	0.181858
PFL_RS31985	rarD	EamA family transporter RarD	-0.931633	0.621048	1.5001	0.133589	0.295417
PFL_RS01120	PFL_RS01120	hypothetical protein	-0.930543	0.953439	0.975986	0.329072	0.538651
PFL_RS30445	PFL_RS30445	hypothetical protein	-0.930449	0.52351	1.77733	0.0755146	0.192626
PFL_RS08530	PFL_RS08530	Rid family hydrolase	-0.930087	0.724239	1.28423	0.199063	0.386992
PFL_RS25210	ispG	flavodoxin-dependent (E)-4-hydroxy-3-methylbut-2-enyl-diphosphate synthase	-0.929723	0.372256	2.49754	0.012506	0.048332
PFL_RS11255	PFL_RS11255	FtsX-like permease family protein	-0.928244	1.44957	0.640357	0.521941	0.710115
PFL_RS08910	PFL_RS08910	acyl-CoA dehydrogenase	-0.927592	0.583209	1.5905	0.111723	0.259533
PFL_RS26245	pth	aminoacyl-tRNA hydrolase	-0.925503	0.693701	1.33415	0.182154	0.364434
PFL_RS11225	PFL_RS11225	aldehyde dehydrogenase family protein	-0.920968	0.684774	1.34492	0.17865	0.358968
PFL_RS22095	PFL_RS22095	hypothetical protein	-0.92006	0.803784	1.14466	0.25235	0.454446
PFL_RS06020	lpxA	acyl-ACP--UDP-N-acetylglucosamine O-acyltransferase	-0.920036	0.445674	2.06437	0.0389828	0.117931
PFL_RS20640	PFL_RS20640	glycoside hydrolase family 94 protein	-0.919346	0.909175	1.01119	0.311927	0.520931
PFL_RS11355	cobF	precorrin-6A synthase (deacetylating)	-0.919142	1.16773	0.787122	0.431211	0.63994
PFL_RS21855	PFL_RS21855	glycosyltransferase family 4 protein	-0.918384	0.665691	1.3796	0.167711	0.345131
PFL_RS00250	PFL_RS00250	gamma carbonic anhydrase family protein	-0.918253	0.673256	1.3639	0.172599	0.351287
PFL_RS19000	PFL_RS19000	phage tail assembly chaperone	-0.917532	0.758982	1.2089	0.226702	0.422777
PFL_RS31235	PFL_RS31235	EamA family transporter	-0.914979	0.405166	2.25828	0.0239281	0.0814063
PFL_RS13555	PFL_RS13555	PrpF domain-containing protein	-0.913678	1.12717	0.810594	0.417599	0.62583
PFL_RS03950	PFL_RS03950	methyl-accepting chemotaxis protein	-0.913413	0.354122	2.57938	0.00989787	0.0397984
PFL_RS21205	PFL_RS21205	aspartate aminotransferase family protein	-0.911281	0.506093	1.80062	0.0717631	0.185461
PFL_RS15270	PFL_RS15270	alkane oxidation protein activator PraB	-0.910934	0.453532	2.00853	0.0445865	0.130326
PFL_RS00815	PFL_RS00815	efflux transporter outer membrane subunit	-0.90996	0.852573	1.06731	0.285832	0.494838
PFL_RS08425	PFL_RS08425	flagellar motor protein	-0.909842	0.282375	3.2221	0.00127254	0.00686175
PFL_RS21150	PFL_RS21150	VOC family protein	-0.908683	0.758709	1.19767	0.231046	0.427972
PFL_RS10700	PFL_RS10700	hypothetical protein	-0.908567	0.460881	1.97137	0.0486814	0.138918
PFL_RS18045	PFL_RS18045	ABC transporter ATP-binding protein	-0.908346	0.607404	1.49545	0.134796	0.297314
PFL_RS27580	leuS	leucine--tRNA ligase	-0.90831	0.316071	2.87375	0.00405626	0.0187087
PFL_RS13065	PFL_RS13065	TIM barrel protein	-0.908014	1.23896	0.732885	0.463628	0.665792
PFL_RS29305	PFL_RS29305	MliC family protein	-0.907825	0.303434	2.99184	0.00277302	0.0135138
PFL_RS08755	PFL_RS08755	ATP-binding protein	-0.907623	0.497881	1.82297	0.0683078	0.179071
PFL_RS21590	PFL_RS21590	winged helix-turn-helix domain-containing protein	-0.90717	0.582478	1.55743	0.119368	0.272558
PFL_RS02905	PFL_RS02905	iron ABC transporter permease	-0.906763	0.288725	3.14058	0.00168615	0.00875706
PFL_RS15640	PFL_RS15640	DUF2790 domain-containing protein	-0.905106	1.02476	0.883236	0.377109	0.584744
PFL_RS28640	rsmA	16S rRNA (adenine(1518)-N(6)/adenine(1519)-N(6))-dimethyltransferase RsmA	-0.904368	0.294345	3.07247	0.00212293	0.0106888
PFL_RS05390	PFL_RS05390	valine--tRNA ligase	-0.903967	0.454657	1.98824	0.0467852	0.135111
PFL_RS16560	PFL_RS16560	DUF2797 domain-containing protein	-0.903644	0.412445	2.19095	0.0284557	0.0939837
PFL_RS32235	PFL_RS32235	alpha/beta hydrolase	-0.903219	0.552375	1.63516	0.102016	0.243036
PFL_RS16480	PFL_RS16480	TSUP family transporter	-0.902523	1.15198	0.783455	0.43336	0.641644
PFL_RS04230	greA	transcription elongation factor GreA	-0.901549	0.435484	2.07022	0.0384314	0.116649
PFL_RS14070	PFL_RS14070	LysR family transcriptional regulator	-0.901167	0.523336	1.72197	0.0850757	0.211589
PFL_RS21570	PFL_RS21570	DEAD/DEAH box helicase	-0.899994	0.425423	2.11553	0.034385	0.107418
PFL_RS06960	PFL_RS06960	LysR family transcriptional regulator	-0.899868	0.540531	1.66478	0.0959558	0.231869
PFL_RS16005	PFL_RS16005	ABC transporter substrate-binding protein	-0.899614	2.33486	0.385297	0.700017
PFL_RS21995	PFL_RS21995	N-acetylglutaminylglutamine amidotransferase	-0.896947	0.564301	1.58948	0.111951	0.259943
PFL_RS31555	mnmG	tRNA uridine-5-carboxymethylaminomethyl(34) synthesis enzyme MnmG	-0.8965	0.428663	2.09139	0.0364935	0.112483
PFL_RS03190	PFL_RS03190	HAMP domain-containing sensor histidine kinase	-0.895644	0.481478	1.8602	0.0628578	0.169244
PFL_RS28630	surA	peptidylprolyl isomerase SurA	-0.895167	0.301004	2.97393	0.00294009	0.0142677
PFL_RS08725	PFL_RS08725	OsmC family protein	-0.894595	0.297576	3.00628	0.00264468	0.0129871
PFL_RS13525	PFL_RS13525	LysE family translocator	-0.894531	2.36379	0.378431	0.70511
PFL_RS07900	PFL_RS07900	DMT family transporter	-0.893825	0.343579	2.60151	0.00928141	0.0375458
PFL_RS09465	PFL_RS09465	quinone-dependent dihydroorotate dehydrogenase	-0.893772	0.431189	2.07281	0.0381902	0.116207
PFL_RS17555	PFL_RS17555	2-dehydropantoate 2-reductase	-0.892827	0.946692	0.943102	0.345629	0.556905
PFL_RS16335	PFL_RS16335	LacI family DNA-binding transcriptional regulator	-0.892712	0.502958	1.77492	0.0759103	0.193464
PFL_RS21440	PFL_RS21440	S24 family peptidase	-0.89189	0.684609	1.30277	0.192652	0.379182
PFL_RS07055	PFL_RS07055	dihydrodipicolinate synthase family protein	-0.890205	1.50982	0.589612	0.555451	0.736263
PFL_RS33375	PFL_RS33375	hypothetical protein	-0.890001	1.36104	0.653915	0.513167
PFL_RS26405	PFL_RS26405	ATP-binding protein	-0.889778	0.491023	1.81209	0.0699722	0.181947
PFL_RS22930	PFL_RS22930	ABC transporter permease	-0.889726	0.590089	1.50778	0.13161	0.292186
PFL_RS01595	PFL_RS01595	DsbA family protein	-0.889307	0.838327	1.06081	0.288776	0.49783
PFL_RS03140	PFL_RS03140	PsiF family protein	-0.889197	0.328411	2.70757	0.00677781	0.028947
PFL_RS00900	PFL_RS00900	RNA polymerase sigma factor	-0.889171	1.71552	0.518311	0.604241
PFL_RS08275	fliJ	flagellar export protein FliJ	-0.88864	0.466311	1.90568	0.0566916	0.156663
PFL_RS16740	PFL_RS16740	AraC family transcriptional regulator	-0.88811	0.51206	1.73439	0.0828496	0.207214
PFL_RS09450	PFL_RS09450	mechanosensitive ion channel domain-containing protein	-0.888061	0.480662	1.84758	0.064663	0.172974
PFL_RS28735	PFL_RS28735	glucose/quinate/shikimate family membrane-bound PQQ-dependent dehydrogenase	-0.88806	0.430282	2.0639	0.0390269	0.11796
PFL_RS04780	PFL_RS04780	glutathione peroxidase	-0.886408	0.406576	2.18018	0.0292442	0.0955489
PFL_RS15400	arnD	4-deoxy-4-formamido-L-arabinose-phosphoundecaprenol deformylase	-0.885831	0.32481	2.72723	0.00638683	0.0276667
PFL_RS16070	PFL_RS16070	ABC transporter substrate-binding protein	-0.885071	0.518874	1.70575	0.0880539	0.216754
PFL_RS00170	PFL_RS00170	NAD(P)H-binding protein	-0.884755	0.704369	1.2561	0.209081	0.399601
PFL_RS05990	ispC	1-deoxy-D-xylulose-5-phosphate reductoisomerase	-0.88408	0.343591	2.57306	0.0100804	0.0404478
PFL_RS07520	cynS	cyanase	-0.883658	1.6145	0.547327	0.584154
PFL_RS29505	PFL_RS29505	NADAR family protein	-0.883613	0.362491	2.43761	0.0147847	0.0554666
PFL_RS21885	hisC	histidinol-phosphate transaminase	-0.881921	0.437011	2.01807	0.0435837	0.128109
PFL_RS21790	PFL_RS21790	response regulator	-0.881444	0.554006	1.59104	0.111601	0.259443
PFL_RS14265	PFL_RS14265	transposase	-0.879834	3.71012	0.237144	0.812545
PFL_RS00800	PFL_RS00800	FUSC family protein	-0.877895	0.496291	1.76891	0.0769088	0.195233
PFL_RS15990	PFL_RS15990	ABC transporter substrate-binding protein	-0.87687	1.18635	0.739133	0.459826	0.662563
PFL_RS30590	PFL_RS30590	c-type cytochrome	-0.876449	0.271875	3.22373	0.00126535	0.00683619
PFL_RS30925	PFL_RS30925	hypothetical protein	-0.875877	1.16459	0.752091	0.451997	0.656601
PFL_RS28335	rpoB	DNA-directed RNA polymerase subunit beta	-0.875044	0.448677	1.95028	0.051143	0.143949
PFL_RS27455	PFL_RS27455	DUF2076 domain-containing protein	-0.874783	0.820709	1.06589	0.286475	0.495344
PFL_RS16835	PFL_RS16835	lysozyme inhibitor LprI family protein	-0.874586	0.700804	1.24798	0.21204	0.403253
PFL_RS02285	PFL_RS02285	type IV pilus secretin PilQ family protein	-0.874495	0.254903	3.4307	0.000602024	0.00359222
PFL_RS30405	PFL_RS30405	disulfide bond formation protein B	-0.874483	0.858121	1.01907	0.308171	0.517354
PFL_RS27260	PFL_RS27260	NCS2 family permease	-0.873805	0.43039	2.03026	0.0423297	0.125253
PFL_RS31010	PFL_RS31010	ABC transporter permease subunit	-0.873785	0.663629	1.31668	0.187947	0.372665
PFL_RS24375	PFL_RS24375	RDD family protein	-0.873381	0.544024	1.60541	0.108404	0.253545
PFL_RS21890	pheA	prephenate dehydratase	-0.872982	0.443698	1.96751	0.0491241	0.139835
PFL_RS04685	mlaE	lipid asymmetry maintenance ABC transporter permease subunit MlaE	-0.8728	0.370795	2.35386	0.0185796	0.0664216
PFL_RS01590	PFL_RS01590	TonB-dependent siderophore receptor	-0.872695	0.484268	1.80209	0.0715313	0.185164
PFL_RS24440	PFL_RS24440	ATP-binding protein	-0.872244	0.6252	1.39514	0.162973	0.338256
PFL_RS15195	PFL_RS15195	SulP family inorganic anion transporter	-0.871321	0.679251	1.28277	0.199574	0.387314
PFL_RS17225	modC	molybdenum ABC transporter ATP-binding protein	-0.870407	0.932666	0.933246	0.350693	0.56174
PFL_RS06055	kdsA	3-deoxy-8-phosphooctulonate synthase	-0.870275	0.384293	2.26462	0.0235362	0.0804168
PFL_RS19440	PFL_RS19440	response regulator	-0.869264	1.67721	0.51828	0.604263
PFL_RS14495	PFL_RS14495	SDR family oxidoreductase	-0.867716	0.571503	1.51831	0.128937	0.288025
PFL_RS23175	PFL_RS23175	sensor histidine kinase KdpD	-0.867353	0.836642	1.03671	0.299872	0.509399
PFL_RS05095	PFL_RS05095	efflux transporter outer membrane subunit	-0.867309	1.43568	0.604109	0.545771
PFL_RS31055	PFL_RS31055	LysR substrate-binding domain-containing protein	-0.866221	0.911691	0.950125	0.342049	0.553455
PFL_RS05040	PFL_RS05040	TonB-dependent receptor	-0.864949	1.22062	0.708614	0.478564	0.676461
PFL_RS09065	tmk	dTMP kinase	-0.86463	1.13816	0.759673	0.44745	0.652115
PFL_RS07725	hrpA	ATP-dependent RNA helicase HrpA	-0.864299	0.503721	1.71583	0.0861935	0.213724
PFL_RS10080	PFL_RS10080	head decoration protein	-0.863511	1.63376	0.528541	0.597124
PFL_RS07115	PFL_RS07115	GNAT family N-acetyltransferase	-0.863185	0.525071	1.64394	0.100189	0.239871
PFL_RS14065	PFL_RS14065	tryptophan 7-halogenase	-0.861907	0.393951	2.18785	0.0286802	0.094367
PFL_RS06525	PFL_RS06525	membrane protein	-0.861735	0.691277	1.24658	0.21255	0.40406
PFL_RS10550	PFL_RS10550	VOC family protein	-0.8613	0.461269	1.86724	0.0618681	0.167291
PFL_RS06360	PFL_RS06360	hypothetical protein	-0.8607	0.607448	1.41691	0.156509	0.329582
PFL_RS28415	PFL_RS28415	tRNA-Ala	-0.860597	0.561178	1.53355	0.125139	0.281283
PFL_RS30460	rnk	nucleoside diphosphate kinase regulator	-0.860562	0.457219	1.88217	0.0598131	0.163024
PFL_RS09170	PFL_RS09170	DUF4398 domain-containing protein	-0.860294	0.417901	2.05861	0.0395317	0.119298
PFL_RS13020	PFL_RS13020	glutathione S-transferase	-0.859957	1.09127	0.788037	0.430675	0.639803
PFL_RS08780	sixA	phosphohistidine phosphatase SixA	-0.859576	1.11174	0.773179	0.439416	0.645805
PFL_RS10420	asd	aspartate-semialdehyde dehydrogenase	-0.859486	0.409397	2.0994	0.0357818	0.110762
PFL_RS31660	PFL_RS31660	HIRAN domain-containing protein	-0.858162	0.615304	1.3947	0.163107	0.338292
PFL_RS27695	PFL_RS27695	MaoC family dehydratase	-0.857705	0.428384	2.00219	0.0452646	0.131974
PFL_RS03285	PFL_RS03285	DUF2946 domain-containing protein	-0.857661	0.820663	1.04508	0.295985	0.505575
PFL_RS25370	PFL_RS25370	hypothetical protein	-0.857273	0.455092	1.88373	0.0596011	0.162765
PFL_RS28540	trpE	anthranilate synthase component I	-0.856555	0.23342	3.66959	0.000242935	0.00160198
PFL_RS27935	ispA	(2E,C6E)-farnesyl diphosphate synthase	-0.856428	0.66661	1.28475	0.198879	0.386765
PFL_RS09025	PFL_RS09025	YceD family protein	-0.856307	0.554561	1.54412	0.12256	0.27754
PFL_RS20460	PFL_RS20460	NUDIX hydrolase	-0.856102	1.07436	0.796845	0.425541	0.633808
PFL_RS02125	PFL_RS02125	amino acid ABC transporter ATP-binding protein	-0.854843	0.555055	1.5401	0.123535	0.27901
PFL_RS27500	PFL_RS27500	pseudouridine synthase	-0.853971	0.762415	1.12009	0.262677	0.466353
PFL_RS02550	PFL_RS02550	DeoR/GlpR family DNA-binding transcription regulator	-0.853475	0.627106	1.36097	0.173522	0.351684
PFL_RS20655	PFL_RS20655	NAD(P)-dependent alcohol dehydrogenase	-0.851968	0.65938	1.29207	0.196331	0.383285
PFL_RS32130	PFL_RS32130	HU family DNA-binding protein	-0.851816	0.489847	1.73894	0.0820449	0.205736
PFL_RS20745	PFL_RS20745	twin-arginine translocation signal domain-containing protein	-0.851602	0.284677	2.99146	0.00277645	0.0135191
PFL_RS20420	PFL_RS20420	nucleoside 2-deoxyribosyltransferase	-0.850873	0.83199	1.0227	0.306451	0.515818
PFL_RS31240	PFL_RS31240	Tim44 domain-containing protein	-0.849733	0.304521	2.79039	0.00526447	0.023241
PFL_RS14470	PFL_RS14470	MdtA/MuxA family multidrug efflux RND transporter periplasmic adaptor subunit	-0.848517	0.73888	1.14838	0.25081	0.45295
PFL_RS04625	PFL_RS04625	ZIP family metal transporter	-0.84845	0.460005	1.84443	0.0651198	0.173591
PFL_RS22690	PFL_RS22690	dienelactone hydrolase family protein	-0.848167	0.372136	2.27918	0.0226562	0.0781854
PFL_RS03170	PFL_RS03170	membrane protein	-0.847458	0.569895	1.48704	0.137004	0.300918
PFL_RS01805	PFL_RS01805	isochorismate lyase	-0.847448	1.06963	0.792283	0.428196	0.637104
PFL_RS20605	PFL_RS20605	LysE family transporter	-0.847438	0.651818	1.30012	0.193561	0.380269
PFL_RS18150	wecB	UDP-N-acetylglucosamine 2-epimerase (non-hydrolyzing)	-0.847385	0.393707	2.15232	0.0313718	0.100175
PFL_RS15800	PFL_RS15800	phospholipase C,C phosphocholine-specific	-0.846219	0.430389	1.96617	0.0492788	0.140068
PFL_RS25310	tgt	tRNA guanosine(34) transglycosylase Tgt	-0.845601	0.370638	2.28148	0.0225203	0.077763
PFL_RS02120	PFL_RS02120	amino acid ABC transporter permease	-0.84519	1.25864	0.671512	0.501894	0.693773
PFL_RS24590	PFL_RS24590	hypothetical protein	-0.845161	0.311091	2.71676	0.00659235	0.0284289
PFL_RS10660	pheS	phenylalanine--tRNA ligase subunit alpha	-0.844908	0.461138	1.83222	0.0669182	0.176453
PFL_RS28225	rplF	50S ribosomal protein L6	-0.843889	0.545043	1.5483	0.12155	0.275795
PFL_RS13790	PFL_RS13790	glutathione S-transferase	-0.843306	0.998992	0.844157	0.398582	0.605977
PFL_RS07775	PFL_RS07775	ABC transporter ATP-binding protein	-0.843251	0.41096	2.05191	0.0401787	0.120745
PFL_RS27195	PFL_RS27195	ankyrin repeat domain-containing protein	-0.842448	1.29021	0.652956	0.513785	0.703831
PFL_RS22450	cobT	nicotinate-nucleotide--dimethylbenzimidazole phosphoribosyltransferase	-0.842214	0.677254	1.24357	0.213657	0.405661
PFL_RS27385	PFL_RS27385	hypothetical protein	-0.841785	0.533976	1.57645	0.114923	0.264501
PFL_RS09870	PFL_RS09870	MFS transporter	-0.841614	0.389079	2.1631	0.0305338	0.0985348
PFL_RS25715	lpxC	UDP-3-O-acyl-N-acetylglucosamine deacetylase	-0.841501	0.437381	1.92396	0.0543601	0.151452
PFL_RS20285	pbpG	D-alanyl-D-alanine endopeptidase	-0.841303	0.532774	1.5791	0.114313	0.263414
PFL_RS16250	PFL_RS16250	aspartate aminotransferase family protein	-0.840195	0.796362	1.05504	0.291406	0.500737
PFL_RS13395	PFL_RS13395	4-oxalocrotonate tautomerase family protein	-0.840161	0.616197	1.36346	0.172737	0.351443
PFL_RS28915	PFL_RS28915	FecR family protein	-0.838825	0.736986	1.13818	0.255044	0.457873
PFL_RS24275	PFL_RS24275	Dps family protein	-0.837835	0.372574	2.24878	0.0245268	0.0829672
PFL_RS12275	PFL_RS12275	FadR/GntR family transcriptional regulator	-0.836937	0.927861	0.902007	0.367053	0.575767
PFL_RS05930	dapD	2,C3,C4,C5-tetrahydropyridine-2,C6-dicarboxylate N-succinyltransferase	-0.836559	0.530445	1.57709	0.114775	0.264266
PFL_RS30435	argH	argininosuccinate lyase	-0.836176	0.411039	2.0343	0.0419217	0.124492
PFL_RS13465	PFL_RS13465	PhzF family phenazine biosynthesis protein	-0.833105	0.867295	0.960579	0.336764	0.54736
PFL_RS12390	PFL_RS12390	saccharopine dehydrogenase NADP-binding domain-containing protein	-0.832929	0.558717	1.49079	0.136017	0.299778
PFL_RS12580	PFL_RS12580	hypothetical protein	-0.831022	1.11094	0.748032	0.454441	0.658163
PFL_RS14015	PFL_RS14015	hypothetical protein	-0.830132	0.674633	1.23049	0.218512	0.411762
PFL_RS03260	PFL_RS03260	ABC transporter substrate-binding protein	-0.829933	0.335194	2.47597	0.0132874	0.0507736
PFL_RS25705	PFL_RS25705	OprD family porin	-0.828724	0.453957	1.82556	0.0679169	0.178371
PFL_RS14725	PFL_RS14725	LysR family transcriptional regulator	-0.828123	0.794228	1.04268	0.297098	0.506727
PFL_RS24445	PFL_RS24445	sigma-54 dependent transcriptional regulator	-0.827988	0.930497	0.889834	0.373555	0.581757
PFL_RS24575	PFL_RS24575	di-heme oxidoredictase family protein	-0.827444	0.468877	1.76473	0.0776084	0.19649
PFL_RS17005	PFL_RS17005	fumarylacetoacetate hydrolase family protein	-0.826411	1.7393	0.47514	0.634687
PFL_RS31275	PFL_RS31275	CobW-like GTP-binding protein	-0.825204	0.619178	1.33274	0.182617	0.364981
PFL_RS11735	PFL_RS11735	NAD-dependent protein deacetylase	-0.825079	1.17158	0.704242	0.481282	0.677151
PFL_RS24370	sbcB	exodeoxyribonuclease I	-0.824823	0.428671	1.92414	0.0543371	0.151452
PFL_RS02460	PFL_RS02460	hypothetical protein	-0.823823	2.31762	0.355461	0.722244
PFL_RS22920	PFL_RS22920	succinylglutamate desuccinylase/aspartoacylase family protein	-0.823576	0.681701	1.20812	0.227001	0.423083
PFL_RS08280	PFL_RS08280	STAS domain-containing protein	-0.823067	0.358141	2.29817	0.0215523	0.0750948
PFL_RS15250	PFL_RS15250	DEAD/DEAH box helicase	-0.82281	0.473706	1.73696	0.0823934	0.20652
PFL_RS04235	PFL_RS04235	hypothetical protein	-0.822073	0.403841	2.03563	0.0417871	0.12422
PFL_RS27870	PFL_RS27870	glycosyltransferase family 2 protein	-0.821868	0.446268	1.84165	0.0655265	0.174127
PFL_RS31900	PFL_RS31900	hypothetical protein	-0.821376	0.441991	1.85836	0.0631185	0.169787
PFL_RS08420	PFL_RS08420	chemotaxis response regulator protein-glutamate methylesterase	-0.820961	0.321402	2.55431	0.0106398	0.0423099
PFL_RS21250	PFL_RS21250	ParB/Srx family N-terminal domain-containing protein	-0.819567	0.534558	1.53317	0.125235	0.281388
PFL_RS10100	PFL_RS10100	hypothetical protein	-0.819383	1.04512	0.784006	0.433036	0.641494
PFL_RS03505	PFL_RS03505	response regulator transcription factor	-0.818664	0.302964	2.70218	0.00688856	0.0293553
PFL_RS09455	sigX	RNA polymerase sigma factor SigX	-0.81665	0.45828	1.78199	0.0747508	0.191271
PFL_RS29685	ftsY	signal recognition particle-docking protein FtsY	-0.816423	0.302556	2.69842	0.00696703	0.0296022
PFL_RS23200	PFL_RS23200	GyrI-like domain-containing protein	-0.815835	0.452093	1.80457	0.0711416	0.184406
PFL_RS12990	PFL_RS12990	hypothetical protein	-0.814452	1.02164	0.797204	0.425333	0.633808
PFL_RS24300	PFL_RS24300	mechanosensitive ion channel family protein	-0.813412	0.436343	1.86416	0.0622998	0.168134
PFL_RS19610	benA	benzoate 1,C2-dioxygenase large subunit	-0.813339	3.50336	0.23216	0.816414
PFL_RS26060	PFL_RS26060	hypothetical protein	-0.812796	0.495937	1.63891	0.101232	0.241766
PFL_RS17910	PFL_RS17910	glycosyltransferase family 2 protein	-0.812413	0.581966	1.39598	0.162721	0.338098
PFL_RS25890	PFL_RS25890	OmpA family lipoprotein	-0.812194	0.251152	3.23388	0.00122121	0.00663501
PFL_RS14655	PFL_RS14655	hypothetical protein	-0.81205	0.459045	1.769	0.0768942	0.195233
PFL_RS22715	flgE	flagellar hook protein FlgE	-0.811779	0.458729	1.76963	0.0767894	0.195202
PFL_RS30725	gmk	guanylate kinase	-0.811243	0.459968	1.76369	0.0777837	0.196847
PFL_RS01880	PFL_RS01880	S41 family peptidase	-0.811004	0.360058	2.25243	0.0242954	0.0823162
PFL_RS33380	PFL_RS33380	hypothetical protein	-0.809501	0.300028	2.69809	0.00697391	0.0296096
PFL_RS02690	hldE	bifunctional D-glycero-beta-D-manno-heptose-7-phosphate kinase/D-glycero-beta-D-manno-heptose 1-phosphate adenylyltransferase HldE	-0.808873	0.358015	2.25933	0.023863	0.0812807
PFL_RS31600	PFL_RS31600	hypothetical protein	-0.807296	4.36854	0.184798	0.853388
PFL_RS16625	dnaQ	DNA polymerase III subunit epsilon	-0.806955	0.677444	1.19118	0.233584	0.431267
PFL_RS20665	PFL_RS20665	helix-turn-helix transcriptional regulator	-0.80666	1.66731	0.48381	0.628521
PFL_RS18665	PFL_RS18665	DUF799 domain-containing protein	-0.806415	1.0411	0.77458	0.438588	0.645081
PFL_RS04790	PFL_RS04790	glycosyltransferase family 1 protein	-0.806111	1.16525	0.69179	0.489069	0.684602
PFL_RS18730	PFL_RS18730	transporter	-0.805724	1.50528	0.535265	0.592467	0.768037
PFL_RS20580	gcvA	transcriptional regulator GcvA	-0.805556	1.09945	0.732691	0.463747	0.665792
PFL_RS00015	recF	DNA replication/repair protein RecF	-0.805547	0.45486	1.77098	0.0765645	0.194873
PFL_RS17215	modA	molybdate ABC transporter substrate-binding protein	-0.804286	0.702946	1.14416	0.252556	0.454538
PFL_RS19215	PFL_RS19215	hypothetical protein	-0.80393	2.39968	0.335016	0.737613
PFL_RS05415	lptG	LPS export ABC transporter permease LptG	-0.803841	0.256886	3.12917	0.001753	0.00904722
PFL_RS03600	cueR	Cu(I)-responsive transcriptional regulator	-0.803789	0.354881	2.26495	0.0235156	0.0804168
PFL_RS12695	PFL_RS12695	metalloregulator ArsR/SmtB family transcription factor	-0.80184	1.16305	0.689431	0.490552	0.685846
PFL_RS08695	PFL_RS08695	hypothetical protein	-0.801596	0.522193	1.53506	0.12477	0.28078
PFL_RS13175	PFL_RS13175	monovalent cation/H+ antiporter subunit D	-0.800498	0.604362	1.32453	0.185326	0.368881
PFL_RS27465	PFL_RS27465	endonuclease/exonuclease/phosphatase family protein	-0.799576	0.459673	1.73944	0.0819566	0.205604
PFL_RS04700	PFL_RS04700	STAS domain-containing protein	-0.798612	0.831275	0.960707	0.3367	0.54736
PFL_RS03365	PFL_RS03365	hypothetical protein	-0.798496	0.880047	0.907333	0.364231	0.573074
PFL_RS29680	ftsE	cell division ATP-binding protein FtsE	-0.797866	0.327571	2.4357	0.0148628	0.0556873
PFL_RS25425	PFL_RS25425	phosphatase PAP2 family protein	-0.795886	1.49142	0.533642	0.59359	0.76932
PFL_RS16530	PFL_RS16530	lactonase family protein	-0.794745	0.424041	1.87422	0.0609008	0.165363
PFL_RS30765	PFL_RS30765	energy transducer TonB	-0.7946	0.322418	2.4645	0.0137203	0.0521174
PFL_RS16510	PFL_RS16510	efflux RND transporter permease subunit	-0.79411	0.276224	2.87488	0.00404184	0.0186571
PFL_RS20485	PFL_RS20485	diaminopimelate epimerase	-0.793327	1.3162	0.602741	0.546681	0.728655
PFL_RS29510	PFL_RS29510	chemotaxis protein CheW	-0.791924	0.923055	0.857937	0.390927	0.599041
PFL_RS00140	hemF	oxygen-dependent coproporphyrinogen oxidase	-0.79129	0.570012	1.3882	0.165077	0.341395
PFL_RS31865	PFL_RS31865	hypothetical protein	-0.789509	0.570669	1.38348	0.166518	0.343268
PFL_RS03150	PFL_RS03150	hemagglutinin repeat-containing protein	-0.789164	0.341032	2.31405	0.0206651	0.0723969
PFL_RS04125	PFL_RS04125	GtrA family protein	-0.787508	0.548198	1.43654	0.150849	0.322489
PFL_RS07535	PFL_RS07535	transporter substrate-binding domain-containing protein	-0.787126	0.982864	0.800849	0.423219	0.631491
PFL_RS19580	PFL_RS19580	response regulator	-0.786601	1.75524	0.448144	0.654049
PFL_RS16490	PFL_RS16490	crotonase/enoyl-CoA hydratase family protein	-0.786132	0.270152	2.90996	0.0036147	0.0169982
PFL_RS28075	PFL_RS28075	MFS transporter	-0.78611	1.18564	0.663026	0.507314	0.698007
PFL_RS05640	PFL_RS05640	OB-fold-containig protein	-0.785997	0.541125	1.45252	0.146356	0.315482
PFL_RS20530	PFL_RS20530	hypothetical protein	-0.783928	1.0813	0.724984	0.468462	0.669424
PFL_RS15350	PFL_RS15350	hypothetical protein	-0.782972	0.426926	1.83398	0.0666575	0.176105
PFL_RS18645	PFL_RS18645	DUF465 domain-containing protein	-0.782206	0.461481	1.69499	0.0900772	0.220138
PFL_RS08405	PFL_RS08405	chemotaxis response regulator CheY	-0.781783	0.561783	1.39161	0.16404	0.339739
PFL_RS14525	PFL_RS14525	DUF3203 family protein	-0.781515	0.510188	1.53182	0.125567	0.281915
PFL_RS31770	secG	preprotein translocase subunit SecG	-0.781272	0.504986	1.54712	0.121835	0.276224
PFL_RS29740	coaD	pantetheine-phosphate adenylyltransferase	-0.7811	0.379522	2.05811	0.0395792	0.119379
PFL_RS14535	PFL_RS14535	alpha-1,C4-glucan--maltose-1-phosphate maltosyltransferase	-0.781061	0.364412	2.14335	0.0320851	0.101832
PFL_RS14345	PFL_RS14345	nitrite/sulfite reductase	-0.780919	0.406958	1.91892	0.0549946	0.15272
PFL_RS22235	minE	cell division topological specificity factor MinE	-0.779253	0.584545	1.33309	0.182501	0.364981
PFL_RS04500	PFL_RS04500	response regulator transcription factor	-0.778956	0.312082	2.496	0.0125603	0.0485094
PFL_RS25625	cyoB	cytochrome o ubiquinol oxidase subunit I	-0.778836	0.51522	1.51166	0.130621	0.290886
PFL_RS02330	PFL_RS02330	hypothetical protein	-0.778498	0.554634	1.40362	0.160431	0.334545
PFL_RS02675	msbA	lipid A export permease/ATP-binding protein MsbA	-0.777659	0.410574	1.89408	0.0582146	0.159875
PFL_RS00445	PFL_RS00445	GGDEF domain-containing protein	-0.776121	0.32568	2.38308	0.0171686	0.0623152
PFL_RS26005	PFL_RS26005	helix-turn-helix transcriptional regulator	-0.775476	0.44309	1.75016	0.0800912	0.201714
PFL_RS09315	PFL_RS09315	glycine zipper domain-containing protein	-0.77545	0.843825	0.91897	0.358111	0.568251
PFL_RS02130	PFL_RS02130	methyl-accepting chemotaxis protein	-0.774372	0.328142	2.35987	0.0182812	0.065674
PFL_RS16840	PFL_RS16840	transporter substrate-binding domain-containing protein	-0.773485	0.703837	1.09895	0.271788	0.478115
PFL_RS05405	PFL_RS05405	leucyl aminopeptidase	-0.773249	0.532609	1.45181	0.146554	0.315736
PFL_RS04885	PFL_RS04885	hypothetical protein	-0.772594	0.531135	1.45461	0.145778	0.314915
PFL_RS24570	PFL_RS24570	imelysin family protein	-0.77245	0.303606	2.54425	0.0109513	0.0433693
PFL_RS05445	pdxJ	pyridoxine 5'-phosphate synthase	-0.770277	0.559599	1.37648	0.168673	0.346227
PFL_RS06545	PFL_RS06545	DNA-binding domain-containing protein	-0.769615	0.532555	1.44514	0.148419	0.318831
PFL_RS17690	PFL_RS17690	ABC transporter ATP-binding protein	-0.768179	0.644976	1.19102	0.233646	0.431267
PFL_RS13425	PFL_RS13425	TRAP transporter small permease	-0.767561	3.75978	0.20415	0.838236
PFL_RS09490	PFL_RS09490	benzoate/H(+) symporter BenE family transporter	-0.766912	0.476143	1.61068	0.10725	0.252341
PFL_RS04800	trxB	thioredoxin-disulfide reductase	-0.766515	0.404967	1.89279	0.0583865	0.160271
PFL_RS30100	PFL_RS30100	OprD family porin	-0.766501	0.487946	1.57087	0.116212	0.267043
PFL_RS10630	PFL_RS10630	I78 family peptidase inhibitor	-0.764452	0.310834	2.45936	0.0139185	0.0528007
PFL_RS06260	PFL_RS06260	quorum-sensing-regulated virulence factor family protein	-0.764288	0.481446	1.58748	0.112403	0.260455
PFL_RS02135	PFL_RS02135	16S rRNA (uracil(1498)-N(3))-methyltransferase	-0.764061	0.891214	0.857326	0.391265	0.599309
PFL_RS05985	PFL_RS05985	phosphatidate cytidylyltransferase	-0.763458	0.382661	1.99513	0.0460292	0.133663
PFL_RS05105	PFL_RS05105	DUF1656 domain-containing protein	-0.762405	4.37074	0.174434	0.861525
PFL_RS14610	glgA	glycogen synthase GlgA	-0.761676	0.667346	1.14135	0.253724	0.455959
PFL_RS07360	bamC	outer membrane protein assembly factor BamC	-0.761617	0.227623	3.34596	0.000819983	0.00470308
PFL_RS06535	PFL_RS06535	LysR family transcriptional regulator	-0.761011	0.534333	1.42422	0.154381	0.326772
PFL_RS02635	PFL_RS02635	glycosyltransferase	-0.760954	0.361239	2.10651	0.0351603	0.109307
PFL_RS29080	PFL_RS29080	electron transfer flavoprotein subunit beta	-0.760926	2.4127	0.315384	0.75247
PFL_RS13930	gspD	type II secretion system secretin GspD	-0.760428	1.03533	0.734475	0.462659	0.665158
PFL_RS16775	PFL_RS16775	HD domain-containing phosphohydrolase	-0.759714	0.196421	3.86779	0.000109828	0.000795604
PFL_RS09795	PFL_RS09795	DUF1653 domain-containing protein	-0.758545	0.570161	1.33041	0.183385	0.365881
PFL_RS26090	PFL_RS26090	hypothetical protein	-0.757691	0.688716	1.10015	0.271267	0.477377
PFL_RS02110	mdoH	glucans biosynthesis glucosyltransferase MdoH	-0.75684	0.215715	3.50851	0.000450617	0.00279877
PFL_RS11550	PFL_RS11550	PhzF family phenazine biosynthesis protein	-0.756473	0.647488	1.16832	0.242678	0.443117
PFL_RS27640	rodA	rod shape-determining protein RodA	-0.755922	0.464069	1.6289	0.103334	0.245669
PFL_RS04280	PFL_RS04280	tRNA-Met	-0.755248	0.88298	0.85534	0.392363	0.599976
PFL_RS29325	tkt	transketolase	-0.75473	0.283683	2.66047	0.0078032	0.0325321
PFL_RS02665	PFL_RS02665	CatB-related O-acetyltransferase	-0.753171	0.387911	1.94161	0.0521846	0.146452
PFL_RS06365	PFL_RS06365	proline--tRNA ligase	-0.75307	0.390399	1.92897	0.0537341	0.149998
PFL_RS22390	PFL_RS22390	TetR/AcrR family transcriptional regulator	-0.753061	0.611926	1.23064	0.218457	0.411762
PFL_RS05775	PFL_RS05775	TetR family transcriptional regulator	-0.752985	0.817579	0.920994	0.357054	0.567548
PFL_RS27785	PFL_RS27785	FAD/NAD(P)-binding protein	-0.752907	0.501128	1.50243	0.132987	0.294336
PFL_RS19715	lolA	outer membrane lipoprotein chaperone LolA	-0.752243	0.630574	1.19295	0.23289	0.430697
PFL_RS12475	PFL_RS12475	glutamine synthetase family protein	-0.751973	0.764405	0.983737	0.325245	0.534654
PFL_RS29205	PFL_RS29205	choline ABC transporter substrate-binding protein	-0.751145	0.483061	1.55497	0.119954	0.273462
PFL_RS19830	nuoF	NADH-quinone oxidoreductase subunit NuoF	-0.749103	0.603268	1.24174	0.214332	0.40614
PFL_RS01410	PFL_RS01410	PaaI family thioesterase	-0.748218	1.12326	0.666111	0.50534	0.69623
PFL_RS28950	creC	two-component system sensor histidine kinase CreC	-0.747016	0.66283	1.12701	0.259738	0.463368
PFL_RS06530	PFL_RS06530	short chain dehydrogenase	-0.744061	0.585922	1.2699	0.204121	0.393197
PFL_RS20200	PFL_RS20200	hypothetical protein	-0.742939	1.02086	0.727761	0.46676	0.66862
PFL_RS13780	PFL_RS13780	DUF1345 domain-containing protein	-0.742298	0.414075	1.79267	0.0730264	0.187935
PFL_RS14965	PFL_RS14965	hypothetical protein	-0.742099	0.434135	1.70937	0.0873819	0.215375
PFL_RS17030	PFL_RS17030	MFS transporter	-0.740845	0.796308	0.930349	0.35219	0.562874
PFL_RS03420	aroQ	type II 3-dehydroquinate dehydratase	-0.739991	0.756636	0.978002	0.328073	0.537474
PFL_RS15455	PFL_RS15455	Lrp/AsnC family transcriptional regulator	-0.738614	2.41251	0.306159	0.759483
PFL_RS30005	PFL_RS30005	HD domain-containing protein	-0.738153	2.13722	0.34538	0.729809
PFL_RS20765	PFL_RS20765	formyltransferase family protein	-0.736703	0.148065	4.97555	6.50614e-07	7.56863e-06
PFL_RS14955	PFL_RS14955	peptidoglycan DD-metalloendopeptidase family protein	-0.736457	0.675032	1.091	0.275275	0.482483
PFL_RS07365	PFL_RS07365	MBL fold metallo-hydrolase	-0.735957	0.226463	3.24978	0.00115493	0.00632252
PFL_RS18675	PFL_RS18675	CsgG/HfaB family protein	-0.735629	0.561483	1.31015	0.190143	0.375986
PFL_RS26690	PFL_RS26690	tetratricopeptide repeat protein	-0.735388	0.323186	2.27543	0.0228799	0.0787691
PFL_RS21920	mupP	N-acetylmuramic acid 6-phosphate phosphatase MupP	-0.733405	0.714494	1.02647	0.304672	0.513872
PFL_RS20480	codA	cytosine deaminase	-0.733326	0.785884	0.933123	0.350756	0.56174
PFL_RS18680	PFL_RS18680	error-prone DNA polymerase	-0.73324	0.87626	0.836783	0.402714	0.610366
PFL_RS05715	PFL_RS05715	tellurite resistance TerB family protein	-0.733224	0.752032	0.974991	0.329565	0.538846
PFL_RS26745	sfsA	DNA/RNA nuclease SfsA	-0.732765	0.531784	1.37794	0.168223	0.345548
PFL_RS12065	PFL_RS12065	NUDIX hydrolase	-0.732642	0.814068	0.899977	0.368133	0.576425
PFL_RS20240	PFL_RS20240	SurA N-terminal domain-containing protein	-0.732578	0.375988	1.94841	0.051366	0.144506
PFL_RS09055	pabC	aminodeoxychorismate lyase	-0.732241	0.377302	1.94073	0.0522914	0.146609
PFL_RS30355	PFL_RS30355	YaiI/YqxD family protein	-0.732105	1.05963	0.690907	0.489624	0.685212
PFL_RS03890	PFL_RS03890	LysR substrate-binding domain-containing protein	-0.73171	2.11368	0.346178	0.729209
PFL_RS10815	PFL_RS10815	hypothetical protein	-0.731302	1.42347	0.513744	0.607431
PFL_RS18095	PFL_RS18095	RidA family protein	-0.731166	0.648385	1.12767	0.259459	0.463368
PFL_RS01560	rfbA	glucose-1-phosphate thymidylyltransferase RfbA	-0.730539	0.23717	3.08024	0.00206834	0.0104595
PFL_RS07565	PFL_RS07565	YcgN family cysteine cluster protein	-0.730489	0.847824	0.861605	0.388905	0.597278
PFL_RS21520	PFL_RS21520	GAF domain-containing protein	-0.730143	0.49113	1.48666	0.137105	0.301025
PFL_RS08800	PFL_RS08800	alpha/beta hydrolase	-0.729502	0.8541	0.854118	0.39304	0.60069
PFL_RS30200	gcvP	aminomethyl-transferring glycine dehydrogenase	-0.729318	0.501539	1.45416	0.145901	0.314946
PFL_RS11035	PFL_RS11035	arsenate reductase ArsC	-0.729161	2.80403	0.26004	0.794833
PFL_RS18940	PFL_RS18940	BRO family protein	-0.728492	0.443386	1.64302	0.100379	0.240028
PFL_RS05580	xerD	site-specific tyrosine recombinase XerD	-0.728162	0.481547	1.51213	0.1305	0.290728
PFL_RS05705	PFL_RS05705	hypothetical protein	-0.727247	1.40197	0.518733	0.603947
PFL_RS30240	ubiH	2-octaprenyl-6-methoxyphenyl hydroxylase	-0.726178	0.566596	1.28165	0.199965	0.387462
PFL_RS20725	PFL_RS20725	MacB family efflux pump subunit	-0.724523	0.385718	1.87838	0.0603299	0.164045
PFL_RS00765	PFL_RS00765	hypothetical protein	-0.724206	0.681338	1.06292	0.287819	0.496923
PFL_RS27490	PFL_RS27490	Lrp/AsnC family transcriptional regulator	-0.722326	0.640889	1.12707	0.259713	0.463368
PFL_RS06740	emhA	efflux RND transporter periplasmic adaptor subunit EmhA	-0.722302	0.34846	2.07284	0.0381872	0.116207
PFL_RS25300	secD	protein translocase subunit SecD	-0.721874	0.366811	1.96797	0.0490716	0.139755
PFL_RS06380	PFL_RS06380	DUF481 domain-containing protein	-0.721594	0.457023	1.5789	0.114359	0.263414
PFL_RS15710	PFL_RS15710	MFS transporter	-0.721333	0.529903	1.36125	0.173433	0.351684
PFL_RS13170	PFL_RS13170	Na+/H+ antiporter subunit E	-0.721002	0.558347	1.29131	0.196595	0.383486
PFL_RS08025	PFL_RS08025	LTXXQ domain-containing protein	-0.720762	1.20269	0.59929	0.54898
PFL_RS24365	PFL_RS24365	histone-like nucleoid-structuring protein MvaT	-0.720421	0.505574	1.42496	0.15417	0.326772
PFL_RS26410	PFL_RS26410	LysR substrate-binding domain-containing protein	-0.719759	1.83712	0.391787	0.695216
PFL_RS17685	PFL_RS17685	iron ABC transporter permease	-0.718863	0.768287	0.93567	0.349443	0.560732
PFL_RS16495	PFL_RS16495	ATP-binding protein	-0.718342	0.604833	1.18767	0.234964	0.433144
PFL_RS06735	PFL_RS06735	efflux RND transporter permease subunit	-0.717637	0.247888	2.89501	0.00379152	0.0176428
PFL_RS05730	PFL_RS05730	protein-glutamate O-methyltransferase CheR	-0.716788	0.382518	1.87387	0.0609488	0.165408
PFL_RS06730	PFL_RS06730	efflux RND transporter outer membrane subunit EmhC	-0.716229	0.294242	2.43415	0.0149269	0.0557715
PFL_RS18270	PFL_RS18270	TOBE domain-containing protein	-0.715061	0.948792	0.753654	0.451057	0.655897
PFL_RS01985	PFL_RS01985	YkgJ family cysteine cluster protein	-0.714918	1.38949	0.514518	0.60689
PFL_RS27525	thiE	thiamine phosphate synthase	-0.71489	0.563465	1.26874	0.204534	0.393584
PFL_RS06695	PFL_RS06695	3-carboxy-cis,Ccis-muconate cycloisomerase	-0.714853	0.83954	0.851482	0.394501	0.601711
PFL_RS31535	PFL_RS31535	F0F1 ATP synthase subunit I	-0.71402	0.506228	1.41047	0.158401	0.332112
PFL_RS22855	PFL_RS22855	aspartate kinase	-0.713941	0.412564	1.7305	0.0835414	0.208492
PFL_RS00620	PFL_RS00620	tRNA-Ala	-0.713681	0.568902	1.25449	0.209665	0.400187
PFL_RS23535	gcvT	glycine cleavage system aminomethyltransferase GcvT	-0.713466	0.402667	1.77185	0.0764188	0.194588
PFL_RS24220	tolB	Tol-Pal system beta propeller repeat protein TolB	-0.711203	0.506165	1.40508	0.159997	0.334123
PFL_RS21455	PFL_RS21455	acyltransferase	-0.710933	0.442837	1.6054	0.108405	0.253545
PFL_RS01005	cysW	sulfate ABC transporter permease subunit CysW	-0.710388	0.536343	1.3245	0.185336	0.368881
PFL_RS10925	PFL_RS10925	acyl-CoA dehydrogenase C-terminal domain-containing protein	-0.709613	0.698857	1.01539	0.309919	0.518629
PFL_RS17330	fabF	beta-ketoacyl-ACP synthase II	-0.709399	0.348432	2.03598	0.0417528	0.12422
PFL_RS30295	PFL_RS30295	NADPH:quinone oxidoreductase family protein	-0.709057	0.483265	1.46722	0.142315	0.309055
PFL_RS05570	PFL_RS05570	acyl-CoA thioesterase	-0.708722	1.48723	0.476539	0.633691
PFL_RS33135	PFL_RS33135	hypothetical protein	-0.708029	0.576496	1.22816	0.219386	0.41291
PFL_RS32060	PFL_RS32060	DUF4156 domain-containing protein	-0.707701	0.572529	1.2361	0.216423	0.409659
PFL_RS20800	PFL_RS20800	alpha/beta fold hydrolase	-0.70655	0.408117	1.73125	0.083408	0.208339
PFL_RS29355	PFL_RS29355	MltA domain-containing protein	-0.706441	0.531149	1.33003	0.18351	0.366005
PFL_RS31145	PFL_RS31145	histone deacetylase family protein	-0.705994	1.14341	0.617448	0.536939	0.721008
PFL_RS01220	PFL_RS01220	efflux RND transporter periplasmic adaptor subunit	-0.705746	0.877886	0.803916	0.421446	0.629985
PFL_RS05110	PFL_RS05110	HlyD family secretion protein	-0.705623	1.45385	0.485349	0.627429
PFL_RS02655	PFL_RS02655	glycosyltransferase	-0.705043	0.295831	2.38327	0.0171598	0.0623152
PFL_RS16185	pueB	polyurethanase B	-0.704437	0.261703	2.69174	0.00710795	0.0300681
PFL_RS25670	PFL_RS25670	PAS domain-containing methyl-accepting chemotaxis protein	-0.704117	0.498355	1.41288	0.15769	0.331345
PFL_RS00665	PFL_RS00665	alpha/beta fold hydrolase	-0.703707	0.51883	1.35634	0.174993	0.353683
PFL_RS08585	PFL_RS08585	DUF808 domain-containing protein	-0.703596	0.771561	0.911912	0.361815	0.571026
PFL_RS00215	PFL_RS00215	LLM class flavin-dependent oxidoreductase	-0.70334	0.358211	1.96348	0.0495907	0.140609
PFL_RS19905	PFL_RS19905	DHA2 family efflux MFS transporter permease subunit	-0.702566	0.428351	1.64017	0.100971	0.241343
PFL_RS13825	PFL_RS13825	tetratricopeptide repeat protein	-0.702063	0.980514	0.716015	0.473982	0.673849
PFL_RS08005	PFL_RS08005	AraC family transcriptional regulator	-0.70192	0.297037	2.36307	0.0181241	0.065197
PFL_RS11385	PFL_RS11385	alpha/beta fold hydrolase	-0.699886	0.540188	1.29563	0.195102	0.381735
PFL_RS22030	PFL_RS22030	LTA synthase family protein	-0.699715	0.341572	2.04851	0.0405096	0.121613
PFL_RS28395	PFL_RS28395	hypothetical protein	-0.699179	0.557819	1.25342	0.210054	0.400533
PFL_RS08670	sucC	ADP-forming succinate--CoA ligase subunit beta	-0.698947	0.491219	1.42288	0.15477	0.327355
PFL_RS02545	PFL_RS02545	NAD(P)/FAD-dependent oxidoreductase	-0.698148	0.998235	0.699382	0.484313	0.680586
PFL_RS22230	minD	septum site-determining protein MinD	-0.69715	0.428799	1.62582	0.103987	0.246612
PFL_RS08650	PFL_RS08650	succinate dehydrogenase iron-sulfur subunit	-0.696981	0.528246	1.31942	0.187027	0.371224
PFL_RS23285	PFL_RS23285	GNAT family N-acetyltransferase	-0.696899	0.634839	1.09776	0.272311	0.478597
PFL_RS16585	PFL_RS16585	DUF1853 family protein	-0.695504	1.02362	0.679457	0.496849	0.689968
PFL_RS13970	PFL_RS13970	LysR family transcriptional regulator	-0.695057	0.84952	0.818176	0.413257	0.621123
PFL_RS10805	PFL_RS10805	LysR substrate-binding domain-containing protein	-0.69463	1.01212	0.686313	0.492515	0.687157
PFL_RS28330	rpoC	DNA-directed RNA polymerase subunit beta'	-0.692526	0.416675	1.66203	0.096507	0.232698
PFL_RS14620	PFL_RS14620	alpha/beta hydrolase	-0.692063	0.955497	0.724296	0.468884	0.669544
PFL_RS02305	gltB	glutamate synthase large subunit	-0.690986	0.244123	2.83048	0.00464778	0.0209556
PFL_RS12025	PFL_RS12025	barstar family protein	-0.690955	1.2782	0.540568	0.588806
PFL_RS07545	rnd	ribonuclease D	-0.689907	0.671017	1.02815	0.303879	0.512984
PFL_RS04275	PFL_RS04275	tRNA-Leu	-0.688918	0.592149	1.16342	0.244659	0.445478
PFL_RS17180	PFL_RS17180	hypothetical protein	-0.687209	0.36838	1.86549	0.0621127	0.167786
PFL_RS17255	PFL_RS17255	MliC family protein	-0.687025	0.401726	1.71018	0.0872319	0.215189
PFL_RS16670	PFL_RS16670	microcin C ABC transporter permease YejB	-0.685733	0.835612	0.820635	0.411854	0.619822
PFL_RS10765	PFL_RS10765	putidacin L1 family lectin-like bacteriocin	-0.685655	0.383716	1.78688	0.073957	0.189827
PFL_RS15620	PFL_RS15620	hypothetical protein	-0.683459	1.14976	0.594435	0.552221
PFL_RS03585	PFL_RS03585	acetyl-CoA C-acetyltransferase	-0.683074	0.598011	1.14224	0.253353	0.45583
PFL_RS03745	PFL_RS03745	tRNA-Ala	-0.682998	0.57866	1.18031	0.237877	0.436707
PFL_RS09550	PFL_RS09550	putative zinc-binding metallopeptidase	-0.682088	0.282354	2.41572	0.015704	0.0578993
PFL_RS13840	PFL_RS13840	DUF58 domain-containing protein	-0.681771	1.50467	0.453105	0.650473	0.81182
PFL_RS25915	PFL_RS25915	thiamine pyrophosphate-binding protein	-0.680857	0.525153	1.29649	0.194806	0.381414
PFL_RS30140	PFL_RS30140	SPFH domain-containing protein	-0.680781	0.231264	2.94374	0.00324274	0.0154124
PFL_RS20830	PFL_RS20830	isochorismatase family protein	-0.680041	0.627432	1.08385	0.278432	0.486687
PFL_RS24320	PFL_RS24320	cob(I)yrinic acid a,Cc-diamide adenosyltransferase	-0.67935	0.419353	1.62	0.105233	0.24885
PFL_RS02000	PFL_RS02000	DUF3999 domain-containing protein	-0.678791	0.753682	0.900634	0.367783	0.57621
PFL_RS03125	lipA	triacylglycerol lipase	-0.678438	0.468407	1.44839	0.147507	0.317225
PFL_RS06340	mprF	bifunctional lysylphosphatidylglycerol flippase/synthetase MprF	-0.678293	0.402595	1.6848	0.0920267	0.223859
PFL_RS01960	PFL_RS01960	DUF4124 domain-containing protein	-0.678285	1.37194	0.4944	0.621024	0.790319
PFL_RS10460	PFL_RS10460	SPOR domain-containing protein	-0.677946	0.266661	2.54235	0.011011	0.043546
PFL_RS24425	PFL_RS24425	iron-sulfur-binding ferredoxin reductase	-0.677066	0.613808	1.10306	0.270001	0.475407
PFL_RS23600	PFL_RS23600	AMP-binding protein	-0.676897	0.337946	2.00298	0.0451798	0.131794
PFL_RS25135	guaA	glutamine-hydrolyzing GMP synthase	-0.676835	0.229428	2.95009	0.00317679	0.0151865
PFL_RS18300	PFL_RS18300	iron ABC transporter permease	-0.676544	0.958984	0.705481	0.480511	0.677057
PFL_RS17680	PFL_RS17680	ABC transporter substrate-binding protein	-0.675663	0.502798	1.34381	0.179011	0.359267
PFL_RS27105	PFL_RS27105	DUF3015 domain-containing protein	-0.675267	0.286019	2.36092	0.0182299	0.0655367
PFL_RS24650	metG	methionine--tRNA ligase	-0.675073	0.334843	2.01609	0.0437906	0.128465
PFL_RS26700	PFL_RS26700	AAA family ATPase	-0.674702	0.364952	1.84874	0.064495	0.172685
PFL_RS23020	PFL_RS23020	DUF2025 family protein	-0.674344	0.535584	1.25908	0.208001	0.398461
PFL_RS20870	PFL_RS20870	LysE family translocator	-0.674204	2.59016	0.260295	0.794637
PFL_RS26370	PFL_RS26370	gamma-glutamylcyclotransferase family protein	-0.673491	0.91728	0.734226	0.462811	0.665158
PFL_RS16245	PFL_RS16245	aldehyde dehydrogenase family protein	-0.672746	0.673929	0.998245	0.31816	0.527373
PFL_RS16195	PFL_RS16195	HlyD family type I secretion periplasmic adaptor subunit	-0.672566	0.373256	1.80189	0.0715624	0.185164
PFL_RS08065	scpB	SMC-Scp complex subunit ScpB	-0.672183	0.415923	1.61612	0.106068	0.249903
PFL_RS26225	ispE	4-(cytidine 5'-diphospho)-2-C-methyl-D-erythritol kinase	-0.671444	0.464773	1.44467	0.14855	0.318991
PFL_RS29640	PFL_RS29640	RNA 2'-phosphotransferase	-0.670589	0.721409	0.929554	0.352602	0.562874
PFL_RS18080	PFL_RS18080	sugar kinase	-0.670308	0.704404	0.951596	0.341302	0.552556
PFL_RS26435	PFL_RS26435	LysR family transcriptional regulator	-0.670165	0.740691	0.904784	0.36558	0.574141
PFL_RS19705	crcB	fluoride efflux transporter CrcB	-0.669073	0.64131	1.04329	0.296814	0.506691
PFL_RS14700	PFL_RS14700	DUF883 family protein	-0.66844	0.270696	2.46934	0.0135363	0.0515883
PFL_RS17740	PFL_RS17740	methionine synthase	-0.668382	0.466076	1.43406	0.151554	0.323373
PFL_RS19915	PFL_RS19915	efflux transporter outer membrane subunit	-0.667679	0.50771	1.31508	0.188483	0.373441
PFL_RS27965	PFL_RS27965	transporter substrate-binding domain-containing protein	-0.666165	0.588512	1.13195	0.257657	0.461271
PFL_RS18800	moaB	molybdenum cofactor biosynthesis protein B	-0.665858	0.851279	0.782185	0.434106	0.64206
PFL_RS02275	pilO	type 4a pilus biogenesis protein PilO	-0.665845	0.659015	1.01036	0.312321	0.521438
PFL_RS05490	PFL_RS05490	L,CD-transpeptidase family protein	-0.665813	0.636467	1.04611	0.295512	0.505066
[truncated: 4,256 more rows]

## Sheet: Table S5
Table S5. Differential expression of pueAB, lipAB and lipA1 in the DgacS mutant of P. protegenes Pf-5 relative to wild-tpe growing in M9 citrate (20 mM)+impranil (3g/L).
Locuc tag	gene_name	Product/Function	Log2FC	lfcSE	stat	pvalue	padj
PFL_RS16170	pueA	polyurethanase A	0.191848	0.491961	-0.389966	0.696562	0.843475
PFL_RS16185	pueB	polyurethanase B	-0.704437	0.261703	2.69174	0.00710795	0.0300681
PFL_RS27610	lipA	lipoyl synthase	0.500454	0.316215	-1.58264	0.113504	0.262176
PFL_RS27615	lipB	lipoyl(octanoyl) transferase LipB	-0.501662	0.257661	1.94698	0.0515366	0.144845
PFL_RS03125	lipA1	triacylglycerol lipase	-0.678438	0.468407	1.44839	0.147507	0.317225
Note: locus tags are based on P. protegens Pf-5 genone (NC_004129.6)

## Sheet: Table S6
Table S6. Differential expression of pyoverdine synthesis and transport genes in the DgacS mutant of P. protegenes Pf-5 relative to wild-tpe growing in M9 citrate (20 mM)+impranil (3g/L).
gene_id	gene_name	description	log2FoldChange	lfcSE	stat	pvalue	padj
PFL_RS20710	pvdA	SidA/IucD/PvdA family monooxygenase	1.49886	0.18327	8.17841	2.87607e-16	8.42383e-15
PFL_RS20715	fpvI	sigma-70 family RNA polymerase sigma factor (FpvI)	1.42756	0.280085	-5.09687	3.45315e-07	4.13375e-06
PFL_RS20775	fpvA	TonB-dependent siderophore receptor (fpvA)	1.25625	0.330439	-3.80176	0.00014367	0.00100604
PFL_RS23445	pvdS	RNA polymerase sigma factor (pvdS)	1.58224	0.330647	-4.78527	1.70755e-06	1.83474e-05
Note: locus tags are based on P. protegens Pf-5 genone (NC_004129.6)

## Sheet: Table S7
Table S7 - Summary of primers used in this study.
Construct	Name	Sequence (5’-3’)	Descritption
pACRIRSPR_Km	pACRISPR_backbone_fwd	CCCAATTACACGCCACTG	Primers for amplification of pACRISPR plasmid excluding bla gene
	pACRISPR_backbone_rev	CACCAGCGTTTCTGGGTG
	Kmgene_fwd	CTCACCCAGAAACGCTGGTGCGCTTGGTCGGTCATTTC	Primers for amplification of kanamycin resistance gene from pBBR1MCS-2
	Kmgene_rev	GCCAGTGGCGTGTAATTGGGGAATGTCAGCTACTGGGC
pACRISPR_KmN	pACRISPR-Km-dBsaI_fwd	GGTGAGACATGGGAAGCGGCCGTCAGACCCCGTAGAAAAG	Primers for amplification of pACRISPR_km plasmid excluding the single BsaI restriction enzyme site
	pACRISPR-Km-dBsaI_rev	GCCGCTTCCCATGTCTCAC
	Conf-BsaI-del_row	CGAGCTGCTCATGCAATG	Primers to confirm the construct pACRISPR_KmN
	Conf-BsaI-del-rev	GCAGCAGCCACTGGTAAC
pACRISPR_KmN-sgRNA-peuA	sgRNA-pueA-fwd	GTGG CGCAATGCCGAGACCCACAA	Spacer primers for peuA deletion
	sgRNA-pueA-rev	AAAC TTGTGGGTCTCGGCATTGCG
pACRISPR_KmN-sgRNA-HA-peuA	peuA-HA1_fwd	GATCTGTCCATACCCATGGTCTGCCGCCAGTGCCCAGC	Primers for amplification for upstream repair template
	peuA-HA1_rev	CGCGCCGGCAGACTGCTGGCTACCCGGC
	pueA-HA2_fwd	GCCAGCAGTCTGCCGGCGCGGCGCGAGG	Primers for amplification for downstream repair template
	peuA-HA2_rev	TGGCGGGAGTATGAAAAGTCGGCACAGCGAAGTTTTTTACAATTCCCTGGCGAACTTTCGTCGTCTTC
	pueA-del-PCR-fwd	GGCTTCAAGGTGCAGAGC	Primers to confirm the construct pACRISPR_KmN-sgRNA-HA-peuA
	pueA-del-PCR-rev	CATCAGCGTCAGGCTCAG
pACRISPR_KmN-sgRNA-gacS	sgRNA-gacs-fow	GTGG CAACACCAGTTGGAGGACTG	Spacer primers for gacS deletion
	sgRNA-gacs-rev	AAACCAGTCCTCCAACTGGTGTTG
pACRISPR_KmN-sgRNA-HA-gacS	HA1-gacS_fwd	GATCTGTCCATACCCATGGTCTTCTGCTCCACATAACGC	Primers for amplification for upstream repair template
	HA1-gacS_rev	CTTGTTCGGGCACCTGCGCAGTGTAACG
	HA2-gacS_fwd	TGCGCAGGTGCCCGAACAAGGATGCAGC	Primers for amplification for downstream repair template
	HA2-gacS_rev	TGGCGGGAGTATGAAAAGTCCAGGTGACCTTCGATCAG
	del-gacS-conf-fow	CAAGATTGCCCGGATCGC	Primers to confirm the construct pACRISPR_KmN-sgRNA-HA-gacS
	del-gacS-conf-rev	CAAATCTGCCGCGTATGC
pBBR1MCS2-gacS	gacS-HindIII-fow	GCG AAGCTT GACTTCTGCAAGTGATTCTCAGTTG	Primers for amplification for gacS
	gacS-BamHI-rev	GCG GGATCC GGTCAGGCGTTGGTCCGC
	gacS-int-fow	GAAGACGTGCGCCAGAAC	Primers to confirm the construct pBBR1MCS2-gacS
	gacS-int-rev	CAATACCGCCAGGTCGATG
pBBR1MCS2-pueA	peuA-HindIII-fow	GCG AAGCTT CCCTTCACCGAGTTGCCC	Primers for amplification for pueA
	peuA-BamHI-rev	GCG GGATCC CATCAGGCGAGAACGATGC
	peuA-int-fow	GTCAACAGCCTGGCGGAC	Primers to confirm the construct pBBR1MCS2-pueA
	peuA-int-rev	GACAGGTTGGCTACCACG

## Sheet: Table S8
Table S8 - Details of the plasmids used in the study
Plasmids	Descritption	Source
pCasPA	Vector for expression of Cas9 nuclease and λ-Red recombination system, Tetr	Chen et al 2016
pACRISPR	Vector for gRNA expression and repair template construction, Apr	Chen et al 2016
pACRISPR_Km	pACRISPR modified to incorporate Kanamycin resistance gene, Kmr	This study
pBBR1MCS-2	Broad host range, mobilised by RP1; KmR	https://www.sciencedirect.com/science/article/pii/0378111995005841
pACRISPR_KmN	pACRISPR_Km modified to delete a BsaI restriction site, Kmr	This study
pACRISPR_KmN-sgRNA-peuA	pACRISPR_Km with spacer sequence of peuA gene	This study
pACRISPR_KmN-sgRNA-HA-peuA	pACRISPR_KmN-sgRNA-peuA with repair template	This study
pACRISPR_KmN-sgRNA-gacS	pACRISPR_Km with spacer sequence of gacS gene	This study
pACRISPR_KmN-sgRNA-HA-gacS	pACRISPR_KmN-sgRNA-gacS with repair template	This study
